# Supplementary material for: Targeting SNRNP200-induced splicing dysregulation offers an immunotherapy opportunity for glycolytic triple-negative breast cancer
Source: Cell Discov. 2024 Sep 17;10:96. doi: 10.1038/s41421-024-00715-7 (PMC11405407; doi:10.1038/s41421-024-00715-7)
Supplement: Supplementary file 2 — Supplementary Table [file 41421_2024_715_MOESM2_ESM.xlsx]

## Sheet: Table S1
Supplementary Table S1. Related to Fig. 1.Annotation of quantified RNA-related protein from 90 TNBC samples in the FUSCC cohort and comparison between tumors and normal tissues.
Gene symbol	Log2 FC	P value	Adjusted p value	change	pathway
CDC5L	7.34675	5.2869e-46	6.48174e-43	up	Spliceosome
XRN2	7.43461	5.26656e-43	1.6142e-40	up	RNA catabolic
TCERG1	6.91293	1.2785e-42	3.13487e-40	up	Spliceosome
HSPA2	2.17602	4.16442e-42	9.28286e-40	up	Spliceosome
DDX46	6.86917	4.95335e-41	7.14448e-39	up	Spliceosome
NUP155	5.98091	6.19363e-41	8.4371e-39	up	RNA localization
PRPF6	6.62364	8.6848e-38	6.65473e-36	up	Spliceosome
RANBP2	4.8543	3.26166e-37	2.10963e-35	up	RNA localization
RPL4	2.70659	1.09076e-36	6.07849e-35	up	RNA catabolic
U2SURP	6.53955	1.9035e-36	9.52525e-35	up	Spliceosome
CKAP5	6.17695	3.82228e-36	1.83769e-34	up	RNA localization
HSPA8	1.78884	4.52403e-36	2.01689e-34	up	Spliceosome
PRPF40A	6.94353	4.96569e-36	2.17426e-34	up	Spliceosome
RPL6	2.33929	8.03055e-36	3.33744e-34	up	RNA catabolic
SNRNP70	7.75696	2.96908e-35	1.0551e-33	up	Spliceosome
RPLP0	1.84073	4.83279e-35	1.62329e-33	up	RNA catabolic
RPL12	1.90647	8.9249e-35	2.87945e-33	up	RNA catabolic
PNN	7.1164	9.62674e-35	3.06555e-33	up	RNA splicing
NUP205	6.03309	1.60413e-34	4.85595e-33	up	RNA localization
HNRNPK	1.95656	1.73395e-34	5.18492e-33	up	Spliceosome
DDX21	6.95978	2.28237e-34	6.74261e-33	up	RNA processing
RPS4X	2.27329	2.74017e-34	7.81268e-33	up	RNA catabolic
RPS13	2.44266	3.33706e-34	9.40514e-33	up	RNA splicing
HNRNPA1	2.11883	4.19016e-34	1.16753e-32	up	Spliceosome
FXR1	6.47941	4.61962e-34	1.25859e-32	up	RNA splicing
CNOT1	5.1763	4.67864e-34	1.26066e-32	up	RNA catabolic
NUP93	5.74054	5.4502e-34	1.43698e-32	up	RNA localization
RPS2	2.35281	5.88615e-34	1.53541e-32	up	RNA catabolic
NCL	2.00121	9.67768e-34	2.47184e-32	up	RNA splicing
XPO5	6.13679	1.2027e-33	3.04022e-32	up	RNA localization
ACIN1	6.14655	1.75323e-33	4.29891e-32	up	Spliceosome
THRAP3	6.67095	3.1548e-33	7.16256e-32	up	RNA splicing
HNRNPM	2.13435	3.582e-33	7.98459e-32	up	Spliceosome
SART1	6.21455	3.71634e-33	8.20942e-32	up	Spliceosome
CCAR1	6.71901	4.35177e-33	9.44295e-32	up	RNA splicing
EDC4	6.04856	1.55268e-32	3.02157e-31	up	RNA catabolic
PSMD2	2.90132	1.95172e-32	3.68124e-31	up	RNA catabolic
RBM8A	7.78636	2.63907e-32	4.90228e-31	up	Spliceosome
HNRNPA1L2	2.10577	3.46025e-32	6.19309e-31	up	Spliceosome
ADAR	6.3562	4.27835e-32	7.49322e-31	up	RNA modification
POLR2A	5.08669	4.7433e-32	8.19055e-31	up	RNA splicing
EIF3E	2.53858	4.78045e-32	8.19696e-31	up	RNA catabolic
CCT8	2.0635	5.37946e-32	9.09685e-31	up	RNA localization
SRSF11	7.22968	6.25478e-32	1.03627e-30	up	RNA splicing
SF3A2	6.70328	8.6924e-32	1.37673e-30	up	Spliceosome
SUPT5H	5.98743	1.09041e-31	1.69279e-30	up	RNA processing
HNRNPF	2.31998	1.25157e-31	1.89435e-30	up	RNA splicing
TCP1	2.0399	1.32125e-31	1.98755e-30	up	RNA localization
CSDE1	5.8909	1.42311e-31	2.12646e-30	up	RNA catabolic
HNRNPC	2.45564	1.44828e-31	2.12646e-30	up	Spliceosome
NSUN2	6.61517	1.73606e-31	2.51883e-30	up	RNA catabolic
ZC3HAV1	6.07566	2.4052e-31	3.42881e-30	up	RNA catabolic
SYNCRIP	2.33165	2.89042e-31	4.07317e-30	up	RNA splicing
DKC1	7.1702	3.1662e-31	4.4111e-30	up	RNA catabolic
SMU1	6.60969	4.76163e-31	6.38006e-30	up	RNA splicing
DHX9	2.47702	4.86387e-31	6.48164e-30	up	RNA splicing
CCT4	2.13149	6.80396e-31	8.82715e-30	up	RNA localization
PSME3	7.20513	7.23668e-31	9.29023e-30	up	RNA catabolic
SRRM2	5.31657	9.28115e-31	1.17914e-29	up	RNA splicing
TCOF1	5.48099	9.71475e-31	1.22157e-29	up	RNA transcription
GTPBP1	5.56829	1.11212e-30	1.37723e-29	up	RNA catabolic
SND1	2.29813	1.44834e-30	1.76683e-29	up	RNA catabolic
PTBP1	2.2363	1.5639e-30	1.889e-29	up	RNA splicing
LARP1	5.91958	1.57417e-30	1.89209e-29	up	RNA catabolic
SART3	5.86871	2.12536e-30	2.48162e-29	up	RNA splicing
NUP160	5.44827	2.16463e-30	2.51548e-29	up	RNA localization
PSMA1	2.14182	4.6074e-30	5.06607e-29	up	RNA catabolic
EIF5A	1.64197	9.69473e-30	1.0472e-28	up	RNA localization
ABCE1	5.65751	1.63791e-29	1.6804e-28	up	RNA localization
NAT10	5.93868	1.90151e-29	1.91086e-28	up	RNA modification
RPS3	1.75116	2.44931e-29	2.40228e-28	up	RNA catabolic
HNRNPU	2.05028	3.23952e-29	3.09078e-28	up	Spliceosome
PRKDC	3.22022	3.52011e-29	3.31973e-28	up	RNA processing
LRPPRC	3.46132	4.19813e-29	3.92894e-28	up	RNA catabolic
DDX39B	2.0179	4.73262e-29	4.41231e-28	up	Spliceosome
RSL1D1	7.39569	5.43909e-29	5.05176e-28	up	RNA processing
PSME2	2.33157	9.67748e-29	8.66029e-28	up	RNA catabolic
NUP107	5.49876	1.04289e-28	9.26512e-28	up	RNA localization
NUP214	5.58521	1.3827e-28	1.21085e-27	up	RNA catabolic
HSD17B10	1.90889	1.49917e-28	1.30817e-27	up	RNA modification
PAIP1	6.327	1.57357e-28	1.36339e-27	up	RNA catabolic
RBM12	6.70337	2.07413e-28	1.76589e-27	up	RNA splicing
POLR2B	4.93302	2.1537e-28	1.82099e-27	up	RNA splicing
XPOT	6.37242	3.38275e-28	2.82126e-27	up	RNA localization
G3BP2	6.70439	3.55824e-28	2.95756e-27	up	RNA localization
NUP62	6.65288	3.63589e-28	3.00175e-27	up	RNA localization
TIA1	6.36581	5.91983e-28	4.62275e-27	up	RNA splicing
LUC7L2	6.73606	6.0709e-28	4.72567e-27	up	RNA splicing
HNRNPA2B1	1.70515	6.29487e-28	4.8845e-27	up	RNA splicing
RPS3A	2.47636	6.71402e-28	5.19331e-27	up	RNA catabolic
RALY	6.89618	7.27308e-28	5.59046e-27	up	RNA splicing
NCBP1	7.45692	1.63377e-27	1.18521e-26	up	Spliceosome
SF3A3	5.62717	2.45758e-27	1.67855e-26	up	Spliceosome
NUP98	5.63534	2.83561e-27	1.90491e-26	up	RNA splicing
RBM14	6.79968	2.85619e-27	1.91349e-26	up	RNA splicing
XPO1	2.50306	3.89717e-27	2.5967e-26	up	RNA catabolic
RPS12	1.86076	8.42897e-27	5.31307e-26	up	RNA catabolic
CCT2	2.75253	9.11135e-27	5.72847e-26	up	RNA localization
FEN1	6.35148	9.91638e-27	6.17131e-26	up	RNA catabolic
KHSRP	2.18091	1.08534e-26	6.70339e-26	up	RNA splicing
MAPK14	5.80709	1.44213e-26	8.79626e-26	up	RNA catabolic
SNRNP200	3.71277	1.75167e-26	1.0579e-25	up	Spliceosome
RELA	5.94003	1.77792e-26	1.07112e-25	up	RNA transcription
PRKCD	5.58695	2.12945e-26	1.26733e-25	up	RNA catabolic
NUP133	5.46914	2.87292e-26	1.67724e-25	up	RNA localization
PRPF8	4.12231	6.02387e-26	3.41911e-25	up	Spliceosome
RBM25	5.95091	7.17229e-26	4.04287e-25	up	Spliceosome
SRRT	5.5779	8.71738e-26	4.85796e-25	up	RNA splicing
SSB	1.89455	1.72833e-25	9.30038e-25	up	RNA catabolic
SF3B2	5.4748	1.84793e-25	9.91492e-25	up	Spliceosome
SAFB	5.17629	2.03677e-25	1.08569e-24	up	RNA processing
CCT6A	1.72052	2.24221e-25	1.18489e-24	up	RNA localization
EIF4G1	4.19916	2.37076e-25	1.24744e-24	up	RNA catabolic
SRSF4	7.11325	2.68464e-25	1.40058e-24	up	Spliceosome
YWHAB	1.48456	3.10619e-25	1.61364e-24	up	RNA catabolic
PABPC1	3.01425	4.96276e-25	2.51419e-24	up	RNA splicing
PNPT1	5.83303	6.27519e-25	3.15303e-24	up	RNA catabolic
HNRNPH2	1.83372	6.29347e-25	3.15575e-24	up	RNA splicing
PABPC4	5.3732	9.17524e-25	4.50855e-24	up	RNA catabolic
SAFB2	5.59177	9.48997e-25	4.64459e-24	up	RNA processing
MVP	2.01017	1.17759e-24	5.66169e-24	up	RNA localization
PSMC2	2.31772	2.28081e-24	1.07306e-23	up	RNA catabolic
UPF1	4.62187	7.28904e-24	3.28543e-23	up	RNA catabolic
ETF1	4.65782	7.77312e-24	3.49719e-23	up	RNA catabolic
SF3B1	4.46874	8.11362e-24	3.63587e-23	up	Spliceosome
BCAS2	6.50578	1.09509e-23	4.81211e-23	up	Spliceosome
SF3A1	4.48364	1.80104e-23	7.77489e-23	up	Spliceosome
GSPT1	5.01784	2.50909e-23	1.06441e-22	up	RNA catabolic
MAGOHB	6.96318	2.75105e-23	1.16103e-22	up	Spliceosome
PRMT5	5.92947	2.86565e-23	1.20731e-22	up	RNA splicing
RPL36	8.73919	3.3878e-23	1.41273e-22	up	RNA catabolic
DDX42	4.92564	3.67828e-23	1.52867e-22	up	Spliceosome
HTATSF1	4.72747	4.06112e-23	1.67643e-22	up	RNA splicing
MAP2K2	5.60439	4.45058e-23	1.82489e-22	up	RNA processing
PSMC4	1.80718	4.53786e-23	1.85757e-22	up	RNA catabolic
PSMD13	3.09166	5.07253e-23	2.06908e-22	up	RNA catabolic
DDX1	3.21532	9.04367e-23	3.6057e-22	up	RNA splicing
MAP2K1	5.31782	9.3866e-23	3.73635e-22	up	RNA processing
RBMXL1	6.08744	9.69286e-23	3.85201e-22	up	RNA splicing
PSMD5	1.99155	1.04192e-22	4.12728e-22	up	RNA catabolic
PSMC3	2.13588	1.07458e-22	4.24296e-22	up	RNA catabolic
RPS15A	2.57993	1.37687e-22	5.37594e-22	up	RNA catabolic
CPSF6	5.48402	1.45089e-22	5.64696e-22	up	RNA localization
PPP2R1A	1.37026	1.47161e-22	5.71853e-22	up	RNA splicing
HNRNPR	1.85977	1.50585e-22	5.83308e-22	up	RNA splicing
YWHAZ	1.86192	1.64676e-22	6.35884e-22	up	RNA catabolic
SERBP1	6.4365	1.77766e-22	6.84274e-22	up	RNA catabolic
PSMD1	2.91825	2.46269e-22	9.36203e-22	up	RNA catabolic
RPL27A	9.00533	3.19586e-22	1.20373e-21	up	RNA catabolic
ALYREF	6.53952	3.64586e-22	1.36692e-21	up	Spliceosome
LSM4	7.16324	3.77463e-22	1.41088e-21	up	Spliceosome
SF3B3	2.90058	4.31976e-22	1.60243e-21	up	Spliceosome
THUMPD1	5.13331	5.29125e-22	1.93934e-21	up	RNA modification
SNRPA	5.70106	5.31868e-22	1.94648e-21	up	Spliceosome
SNRPA1	6.61049	5.51406e-22	2.01198e-21	up	Spliceosome
SFPQ	1.97227	6.4024e-22	2.32229e-21	up	RNA splicing
RPRD1B	5.87792	7.2055e-22	2.60204e-21	up	RNA processing
SRSF5	7.22153	7.23397e-22	2.60848e-21	up	Spliceosome
PSMD12	2.65815	1.16824e-21	4.10391e-21	up	RNA catabolic
ZMPSTE24	6.08999	1.19372e-21	4.18144e-21	up	RNA processing
SARNP	6.69776	1.35933e-21	4.69449e-21	up	RNA localization
RPS8	3.71188	1.49855e-21	5.15351e-21	up	RNA catabolic
RTCA	5.82734	1.76313e-21	6.00443e-21	up	RNA processing
DHX15	3.81232	1.87557e-21	6.36085e-21	up	Spliceosome
TNPO1	3.24885	2.01191e-21	6.80442e-21	up	RNA catabolic
MAGOH	6.88402	2.21372e-21	7.47663e-21	up	Spliceosome
AP3B1	4.38969	2.36021e-21	7.9419e-21	up	RNA transcription
RPL3	3.32112	2.36119e-21	7.9419e-21	up	RNA catabolic
NHP2	6.90284	2.76226e-21	9.21503e-21	up	RNA localization
NUP85	4.86313	3.07231e-21	1.01801e-20	up	RNA localization
RPL10A	2.41738	3.10543e-21	1.0276e-20	up	RNA catabolic
DDX6	4.54424	3.7744e-21	1.24059e-20	up	RNA catabolic
RPL19	8.49375	4.12942e-21	1.35004e-20	up	RNA catabolic
CCT3	2.18503	6.52158e-21	2.10407e-20	up	RNA localization
LUC7L3	5.54539	7.59584e-21	2.43464e-20	up	RNA splicing
RPS18	2.35517	8.17065e-21	2.61546e-20	up	RNA catabolic
RBM39	4.6277	8.62896e-21	2.75139e-20	up	RNA splicing
HSPA1L	1.35455	9.34888e-21	2.96936e-20	up	Spliceosome
NONO	2.46205	1.16841e-20	3.68718e-20	up	RNA splicing
EIF4E	6.4391	1.46586e-20	4.59627e-20	up	RNA localization
PSMC5	2.70698	1.85534e-20	5.78764e-20	up	RNA catabolic
YBX3	6.01382	1.88351e-20	5.86086e-20	up	RNA catabolic
RUVBL2	2.35266	1.88766e-20	5.86634e-20	up	RNA localization
CCT7	2.19024	2.24703e-20	6.92175e-20	up	RNA localization
SKIV2L	3.95363	2.364e-20	7.24566e-20	up	RNA catabolic
PCBP1	1.42206	3.51071e-20	1.06013e-19	up	Spliceosome
PRPF19	4.93176	3.65651e-20	1.10144e-19	up	Spliceosome
HNRNPUL1	4.5853	4.5209e-20	1.35186e-19	up	RNA splicing
SRSF3	8.28558	5.4881e-20	1.63311e-19	up	Spliceosome
APEX1	1.90252	5.79095e-20	1.71906e-19	up	RNA catabolic
STRAP	3.23322	5.92182e-20	1.75578e-19	up	RNA splicing
RTCB	2.59879	6.10631e-20	1.80394e-19	up	RNA splicing
NOP58	3.77109	1.06266e-19	3.07996e-19	up	RNA localization
DNAJC8	6.02312	1.14621e-19	3.31819e-19	up	RNA splicing
ESRP1	5.22794	1.19894e-19	3.45047e-19	up	RNA splicing
CCT5	1.69292	1.44093e-19	4.10833e-19	up	RNA localization
RPL7	3.00049	1.96857e-19	5.5546e-19	up	RNA catabolic
SAP18	5.92489	2.05118e-19	5.78102e-19	up	RNA splicing
FUS	2.58779	2.19301e-19	6.17365e-19	up	Spliceosome
PSMA5	2.11397	2.85824e-19	7.92805e-19	up	RNA catabolic
PSMC6	2.83213	3.0026e-19	8.31907e-19	up	RNA catabolic
DCPS	4.86451	3.30193e-19	9.12778e-19	up	RNA splicing
PDE12	4.95559	3.32449e-19	9.17977e-19	up	RNA catabolic
RAN	2.18071	4.49103e-19	1.22492e-18	up	RNA localization
RPL18A	7.18067	4.63094e-19	1.26167e-18	up	RNA catabolic
PSMD6	2.3707	5.22542e-19	1.41734e-18	up	RNA catabolic
OSGEP	4.98659	6.87716e-19	1.84494e-18	up	RNA modification
DDX19B	5.66097	8.98852e-19	2.38527e-18	up	RNA localization
EFTUD2	3.35507	9.47692e-19	2.50673e-18	up	Spliceosome
RPL15	2.50889	1.15287e-18	3.03962e-18	up	RNA catabolic
TPR	3.04439	1.56034e-18	4.08319e-18	up	RNA localization
NOP56	4.36913	1.70125e-18	4.43301e-18	up	RNA processing
PSMB2	1.68299	3.2753e-18	8.36565e-18	up	RNA catabolic
PSMD11	3.29168	3.38712e-18	8.64227e-18	up	RNA catabolic
EIF6	5.55121	3.87416e-18	9.85419e-18	up	RNA localization
NOLC1	5.03817	3.90391e-18	9.91957e-18	up	RNA processing
CSTF2	4.91456	4.13558e-18	1.04865e-17	up	RNA splicing
STAT3	2.78746	4.57339e-18	1.15608e-17	up	RNA processing
RRAGC	4.66843	5.30803e-18	1.33353e-17	up	RNA splicing
SF1	3.29325	5.35558e-18	1.34273e-17	up	RNA splicing
RPS24	7.1341	5.87279e-18	1.4709e-17	up	RNA catabolic
PSMD10	5.8492	6.16433e-18	1.54077e-17	up	RNA catabolic
NPM1	2.16069	6.87639e-18	1.70657e-17	up	RNA catabolic
DDX39A	2.62893	8.94345e-18	2.19733e-17	up	RNA splicing
DAZAP1	5.54464	9.16987e-18	2.24621e-17	up	RNA splicing
U2AF1	6.1558	9.5185e-18	2.32695e-17	up	Spliceosome
RPL7A	4.30119	9.64476e-18	2.35547e-17	up	RNA catabolic
SRSF9	7.04322	1.13396e-17	2.75567e-17	up	Spliceosome
RPL8	6.45002	1.14063e-17	2.76913e-17	up	RNA catabolic
RPL17	7.08713	1.15048e-17	2.79029e-17	up	RNA catabolic
DDX19A	5.37383	1.24697e-17	3.01834e-17	up	RNA localization
DDX5	4.0557	1.25596e-17	3.0371e-17	up	Spliceosome
EIF4A3	3.09568	1.4425e-17	3.46088e-17	up	Spliceosome
FBL	3.45732	1.72745e-17	4.10835e-17	up	RNA localization
RPL27	5.50797	2.51197e-17	5.89975e-17	up	RNA catabolic
SNRPB2	5.23021	3.16335e-17	7.38014e-17	up	Spliceosome
PSMB9	5.48781	3.97165e-17	9.19592e-17	up	RNA catabolic
PA2G4	2.29218	4.34094e-17	1.00198e-16	up	RNA processing
RAE1	5.40133	4.34383e-17	1.00198e-16	up	RNA localization
ROCK1	3.58486	4.40004e-17	1.01209e-16	up	RNA catabolic
PSPC1	5.7107	4.5245e-17	1.0378e-16	up	RNA splicing
RPS15	5.86538	4.70078e-17	1.07522e-16	up	RNA catabolic
FAM98B	4.0471	6.01202e-17	1.36748e-16	up	RNA splicing
YBX1	4.32495	7.3917e-17	1.66279e-16	up	RNA splicing
RPLP2	2.10351	8.65085e-17	1.9407e-16	up	RNA catabolic
RPL10	5.81881	9.41712e-17	2.10682e-16	up	RNA catabolic
AGO2	4.48519	1.40758e-16	3.11216e-16	up	RNA catabolic
HNRNPL	2.23215	1.4391e-16	3.17898e-16	up	RNA splicing
HNRNPH3	2.74994	1.66982e-16	3.67541e-16	up	RNA splicing
HNRNPH1	1.8448	1.73134e-16	3.8074e-16	up	RNA splicing
PSMA7	2.23704	2.52037e-16	5.49817e-16	up	RNA catabolic
PSME1	1.52326	2.57772e-16	5.61827e-16	up	RNA catabolic
MX2	5.08806	3.05014e-16	6.63615e-16	up	RNA localization
RPL18	3.71096	3.49216e-16	7.57098e-16	up	RNA catabolic
PSMC1	2.95691	4.14929e-16	8.94816e-16	up	RNA catabolic
RUVBL1	2.71185	4.16254e-16	8.96884e-16	up	RNA localization
RPL21	7.22497	4.16921e-16	8.97532e-16	up	RNA catabolic
RPS19	2.69374	4.28497e-16	9.20837e-16	up	RNA catabolic
PSMD4	3.22528	5.30894e-16	1.13492e-15	up	RNA catabolic
HSPA6	1.20367	5.51913e-16	1.1778e-15	up	Spliceosome
SNRPN	4.29135	7.9196e-16	1.66115e-15	up	RNA splicing
PCBP2	2.12047	8.36172e-16	1.7494e-15	up	RNA splicing
WDR61	3.58237	8.72568e-16	1.81933e-15	up	RNA catabolic
SF3B4	4.68273	8.90163e-16	1.85444e-15	up	Spliceosome
SNRPB	4.30247	9.20768e-16	1.91657e-15	up	Spliceosome
C1QBP	2.31565	1.21054e-15	2.50485e-15	up	RNA splicing
SET	1.66637	1.32419e-15	2.72392e-15	up	RNA catabolic
KHDRBS1	4.32957	1.47925e-15	3.02009e-15	up	RNA splicing
SNRPD2	5.1152	2.62192e-15	5.27396e-15	up	Spliceosome
U2AF2	4.42574	3.5881e-15	7.16452e-15	up	Spliceosome
RPL23	4.0859	3.79003e-15	7.54926e-15	up	RNA catabolic
RPS6	3.73945	5.83318e-15	1.14976e-14	up	RNA catabolic
RPL38	4.49681	6.87452e-15	1.34635e-14	up	RNA catabolic
RPL9	3.26912	9.51034e-15	1.84489e-14	up	RNA catabolic
TRA2B	5.43646	1.10357e-14	2.12231e-14	up	Spliceosome
SRSF1	4.15862	1.50963e-14	2.87839e-14	up	Spliceosome
PUF60	3.75421	2.62414e-14	4.91925e-14	up	Spliceosome
PSMA6	2.54412	5.03904e-14	9.31102e-14	up	RNA catabolic
SNRPE	6.28957	5.49171e-14	1.01398e-13	up	Spliceosome
LSM2	5.84022	8.03561e-14	1.46711e-13	up	Spliceosome
RPS14	2.88722	8.7685e-14	1.59617e-13	up	RNA catabolic
TNKS1BP1	2.68584	1.05107e-13	1.902e-13	up	RNA catabolic
SNRPD1	5.32019	1.72043e-13	3.07919e-13	up	Spliceosome
PSIP1	4.46412	1.81977e-13	3.24987e-13	up	RNA splicing
PRKRA	4.24865	1.99443e-13	3.55402e-13	up	RNA processing
RPL30	4.4741	2.11825e-13	3.76646e-13	up	RNA catabolic
PSMA3	1.96115	2.87566e-13	5.08739e-13	up	RNA catabolic
PSMB8	4.05566	3.06846e-13	5.42456e-13	up	RNA catabolic
ANP32A	2.63956	3.27116e-13	5.77458e-13	up	RNA catabolic
TARDBP	2.61299	4.37744e-13	7.66678e-13	up	RNA splicing
RPL11	3.51162	4.71599e-13	8.21862e-13	up	RNA catabolic
RPS10	3.30085	5.70056e-13	9.87131e-13	up	RNA catabolic
RPL23A	3.28336	6.77885e-13	1.1689e-12	up	RNA catabolic
LSM3	5.39392	1.05249e-12	1.80091e-12	up	Spliceosome
RPS4Y1	5.26289	1.1635e-12	1.98532e-12	up	RNA catabolic
PSMA2	2.11857	1.21348e-12	2.06773e-12	up	RNA catabolic
PSMD8	3.65417	1.28229e-12	2.17589e-12	up	RNA catabolic
RPL13A	4.89431	1.32258e-12	2.24117e-12	up	RNA catabolic
SRSF7	4.31164	1.32958e-12	2.25009e-12	up	Spliceosome
ROCK2	3.37745	1.32968e-12	2.25009e-12	up	RNA catabolic
RPL5	2.36787	1.69701e-12	2.85005e-12	up	RNA catabolic
PSMB3	1.72168	1.79232e-12	3.00805e-12	up	RNA catabolic
PSMB1	2.09814	2.22087e-12	3.69692e-12	up	RNA catabolic
ELAVL1	3.38858	2.37299e-12	3.94211e-12	up	RNA splicing
VIM	1.37904	5.51283e-12	8.9579e-12	up	RNA catabolic
PSMB4	2.35526	6.23739e-12	1.01151e-11	up	RNA catabolic
RNASET2	4.65361	6.32149e-12	1.02447e-11	up	RNA catabolic
RPS5	2.88173	7.01541e-12	1.13021e-11	up	RNA catabolic
HNRNPA0	3.22696	8.5237e-12	1.36781e-11	up	RNA splicing
RPL26	5.98264	8.70167e-12	1.39454e-11	up	RNA catabolic
AHCYL1	3.86152	9.84773e-12	1.5741e-11	up	RNA processing
RPL35	6.27912	1.01412e-11	1.6189e-11	up	RNA catabolic
TAF15	4.50209	1.30094e-11	2.06067e-11	up	RNA catabolic
SNRPD3	2.49744	1.36818e-11	2.16433e-11	up	Spliceosome
RPSA	1.52038	1.36904e-11	2.16433e-11	up	RNA catabolic
RPS9	2.87942	1.48077e-11	2.33852e-11	up	RNA catabolic
RPL13	2.87559	1.56159e-11	2.4608e-11	up	RNA catabolic
RPL14	5.90206	2.09038e-11	3.27306e-11	up	RNA catabolic
PSMA4	2.75265	2.58872e-11	4.02763e-11	up	RNA catabolic
RPS7	3.89265	2.84744e-11	4.42735e-11	up	RNA catabolic
RPS26	5.84361	3.63676e-11	5.61192e-11	up	RNA splicing
PSMD9	4.46819	4.51464e-11	6.93168e-11	up	RNA catabolic
PSMA8	3.87216	5.08164e-11	7.79248e-11	up	RNA catabolic
SRSF2	3.48293	5.33332e-11	8.16582e-11	up	Spliceosome
PSMB10	4.92189	5.33509e-11	8.16582e-11	up	RNA catabolic
PSMD14	2.77541	5.45935e-11	8.3352e-11	up	RNA catabolic
PSMD7	2.90026	5.55381e-11	8.47413e-11	up	RNA catabolic
RBMX	2.70265	5.77173e-11	8.79024e-11	up	Spliceosome
PABPN1	4.31939	1.30312e-10	1.94596e-10	up	RNA splicing
PSMB7	4.0233	1.84571e-10	2.7329e-10	up	RNA catabolic
RPS27A	2.44301	5.41378e-10	7.87342e-10	up	RNA catabolic
RPL24	4.1933	5.50075e-10	7.99517e-10	up	RNA catabolic
TSNAX	3.74435	5.82309e-10	8.45365e-10	up	RNA processing
RPS17	4.79587	7.7048e-10	1.1113e-09	up	RNA catabolic
HNRNPD	2.10389	1.1837e-09	1.69435e-09	up	RNA splicing
SEC13	2.3455	1.34534e-09	1.91567e-09	up	RNA localization
PSMD3	3.49661	1.34722e-09	1.91722e-09	up	RNA catabolic
C9orf64	3.62358	2.1615e-09	3.05299e-09	up	RNA modification
SBDS	4.08509	3.11422e-09	4.36846e-09	up	RNA processing
NUDT21	3.42965	3.39486e-09	4.75668e-09	up	RNA splicing
RPS28	5.4506	5.20728e-09	7.23414e-09	up	RNA catabolic
RPS25	3.12156	6.36257e-09	8.81911e-09	up	RNA catabolic
FTO	2.86376	7.2774e-09	1.00701e-08	up	RNA catabolic
RPS21	3.40047	7.5902e-09	1.04852e-08	up	RNA catabolic
RPL22	2.58589	8.31531e-09	1.14675e-08	up	RNA catabolic
CARHSP1	4.5836	1.31781e-08	1.80215e-08	up	RNA catabolic
PSMB5	3.48441	1.69554e-08	2.30713e-08	up	RNA catabolic
PPP2R2A	3.2552	1.83657e-08	2.49765e-08	up	RNA catabolic
TSN	2.11411	2.08978e-08	2.83258e-08	up	RNA processing
PPP2CA	2.88142	1.24006e-07	1.62774e-07	up	RNA splicing
EIF5AL1	2.44022	1.43077e-07	1.87507e-07	up	RNA localization
EIF5A2	3.67933	1.57981e-07	2.06708e-07	up	RNA localization
DDX17	2.53385	1.92416e-07	2.50693e-07	up	RNA splicing
RPS27	4.85607	3.10445e-07	4.00558e-07	up	RNA catabolic
FLOT1	2.75431	3.17069e-07	4.08755e-07	up	RNA localization
PPIH	4.26642	5.03906e-07	6.44201e-07	up	Spliceosome
RPS11	3.012	9.77266e-07	1.23455e-06	up	RNA catabolic
PSMF1	3.34817	1.03216e-06	1.30255e-06	up	RNA catabolic
RPS16	1.93454	1.59988e-06	2.00558e-06	up	RNA catabolic
PPP3CA	2.63033	2.07049e-06	2.58495e-06	up	RNA processing
CIRBP	2.52334	2.74688e-06	3.4103e-06	up	RNA splicing
RBM3	3.54052	1.3542e-05	1.64871e-05	up	RNA splicing
AHNAK2	2.33908	2.3257e-05	2.8009e-05	up	RNA splicing
UBB	2.82291	2.42465e-05	2.9172e-05	up	RNA catabolic
UBA52	2.7235	2.78633e-05	3.34414e-05	up	RNA catabolic
UBC	2.71868	2.85754e-05	3.42458e-05	up	RNA catabolic
PRKACA	1.3031	4.4119e-05	5.24126e-05	up	RNA processing
RPL31	4.54632	4.99054e-05	5.90295e-05	up	RNA catabolic
TST	2.7993	0.000192628	0.000222794	up	RNA localization
NOL3	2.22195	0.000956271	0.00107905	up	RNA splicing
RPLP1	2.84558	0.00119366	0.00134445	up	RNA catabolic
PURA	1.51168	0.00494544	0.00547706	up	RNA localization

## Sheet: Table S2
Supplementary Table S2. Related to Fig. 1. Annotation of quantified metabolites from 72 TNBC samples in the FUSCC cohort and comparison of metabolites among subtypes.
Peak	MS2 score	MS2 name	HMDB	HMDB name	MPS1 vs MPS2			MPS1 vs MPS3			MPS2 vs MPS3
					Log2FC	p-value	FDR	Log2FC	p-value	FDR	Log2FC	p-value	FDR
M268T169_POS	1	Adenosine	HMDB0000050	Adenosine	-1.07878	0.000468756	0.00299399	-0.062606	0.798447	0.871833	1.01618	0.000359831	0.00168299
M253T43_NEG	1	cis-9-Palmitoleic acid	HMDB0003229	Palmitoleic acid	1.11971	1.07e-05	0.000198716	0.859543	4.22558e-05	0.00778952	-0.260168	0.0928509	0.155689
M71T296_NEG	1	Dihydroxyacetone	HMDB0001882	Dihydroxyacetone	1.00125	0.000182149	0.00152389	-0.545108	0.00591703	0.0450605	-1.54636	1.92328e-07	8.16022e-06
M348T421_POS	0.9999	Adenosine monophosphate (AMP)	HMDB0000045	Adenosine monophosphate	-2.17357	0.000781202	0.00454935	0.00867961	0.901533	0.946132	2.18225	0.000375133	0.00171407
M255T43_3_NEG	0.9999	Palmitic acid	HMDB0000220	Palmitic acid	0.602554	1.7e-06	5.04e-05	0.000138944	0.798447	0.871833	-0.602416	5.58476e-07	1.32694e-05
M210T432_NEG	0.9999	Phosphocreatine	HMDB0001511	Phosphocreatine	-0.647006	0.171859	0.30292	-1.18304	0.0127812	0.0769816	-0.53603	0.317259	0.415092
M269T379_POS	0.9998	Allopurinol riboside	HMDB0000481	Allopurinol riboside	-0.451927	0.0220812	0.0630589	0.439609	0.804561	0.873691	0.891535	0.00712515	0.0183218
M122T214_NEG	0.9998	Nicotinate	HMDB0001488	Nicotinic acid	1.02926	0.0832478	0.172297	1.14048	0.0551384	0.170625	0.111222	0.967103	0.985351
M133T489_POS	0.9998	Ornithine	HMDB0000214	Ornithine	0.823385	0.0271471	0.0739697	0.182924	0.917881	0.95152	-0.640461	0.00965414	0.0235023
M337T39_NEG	0.9997	Erucic acid	HMDB0002068	Erucic acid	1.28165	5.22e-05	0.0006323	0.0126039	0.733681	0.834347	-1.26904	0.00154975	0.0055791
M298T69_POS	0.9997	S-Methyl-5'-thioadenosine	HMDB0001173	5'-Methylthioadenosine	-2.75386	1.44e-07	9.48e-06	0.215286	0.560083	0.710875	2.96914	2.69768e-08	3.78973e-06
M244T397_POS	0.9996	Cytidine	HMDB0000089	Cytidine	-0.298161	0.307265	0.458758	-0.451947	0.0336607	0.122745	-0.153786	0.332405	0.429236
M90T335_POS	0.9996	L-Alanine	HMDB0000161	L-Alanine	-0.277096	0.493199	0.649579	0.298055	0.6062	0.748198	0.575151	0.312308	0.410423
M385T401_POS	0.9996	S-Adenosyl-L-homocysteine	HMDB0000939	S-Adenosylhomocysteine	-0.755376	0.0120205	0.0381828	0.182226	0.403638	0.589094	0.937602	3.06131e-05	0.000239265
M606T425_NEG	0.9996	UDP-N-acetylglucosamine	HMDB0000290	Uridine diphosphate-N-acetylglucosamine	-2.60224	0.00039326	0.00268502	1.37303	0.0538564	0.168372	3.97527	4.05355e-06	5.123e-05
M171T424_NEG	0.9995	Glycerol 3-phosphate	HMDB0000126	Glycerol 3-phosphate	0.75532	0.467673	0.622864	-0.439541	0.351412	0.54787	-1.19486	0.0162915	0.0357089
M148T271_NEG	0.9995	L-Methionine	HMDB0000696	L-Methionine	-0.320775	0.506232	0.660883	0.418457	0.0182794	0.0848279	0.739231	0.00722385	0.0183375
M116T307_POS	0.9994	L-Proline	HMDB0000162	L-Proline	0.502888	0.230035	0.371306	0.0806093	0.560083	0.710875	-0.422279	0.165425	0.241432
M281T42_NEG	0.9994	Oleic acid	HMDB0000207	Oleic acid	1.17508	4.08e-09	4.84e-07	0.316511	0.13051	0.285012	-0.85857	2.86704e-06	3.8705e-05
M61T102_POS	0.9994	Urea	HMDB0000294	Urea	0.248416	0.0336826	0.086239	-0.152612	0.125282	0.278717	-0.401028	0.00160953	0.00572491
M161T65_POS	0.9993	D-Alanyl-D-alanine (D-Ala-D-Ala)	HMDB0003459	D-Alanyl-D-alanine	-0.43053	0.134913	0.249652	5.61019	6.60702e-05	0.00778952	6.04072	0.000346755	0.0016347
M147T505_POS	0.9992	L-Pipecolic acid	HMDB0000716	L-Pipecolic acid	0.0250018	0.894378	0.928777	0.107967	0.60218	0.746753	0.0829647	0.60218	0.674896
M227T44_NEG	0.9992	Myristic acid	HMDB0000806	Myristic acid	1.22126	2.19e-09	4.84e-07	1.0058	1.2248e-07	7.27534e-05	-0.215458	0.206792	0.291769
M365T39_NEG	0.9992	Nervonic acid	HMDB0002368	Nervonic acid	0.220914	0.660377	0.754354	-0.484131	0.312308	0.50274	-0.705045	0.112341	0.178903
M204T324_POS	0.9991	Acetylcarnitine	HMDB0000201	L-Acetylcarnitine	-0.214658	0.430768	0.590939	-0.247962	0.310444	0.502463	-0.0333042	0.950674	0.975303
M282T274_POS	0.999	N6-methyladenosine	HMDB0004044	N6-Methyladenosine	-0.178325	0.222093	0.360446	0.237299	0.395581	0.583064	0.415624	0.00253572	0.00809796
M175T501_POS	0.9989	L-Arginine	HMDB0000517	L-Arginine	0.580349	4.23e-05	0.000522915	0.0872782	0.246507	0.443712	-0.493071	0.00293679	0.00913327
M161T519_POS	0.9989	N6-Methyl-L-lysine	HMDB0002038	N(6)-Methyllysine	-0.267154	0.894378	0.928777	0.11421	0.110554	0.252574	0.381364	0.153095	0.227916
M189T508_POS	0.9989	N6,N6,N6-Trimethyl-L-lysine	HMDB0001325	N6,N6,N6-Trimethyl-L-lysine	-0.270501	0.25504	0.398667	0.747096	0.000329015	0.0111415	1.0176	1.2248e-07	6.06278e-06
M279T42_2_NEG	0.9987	Linoleic acid	HMDB0000673	Linoleic acid	1.02324	1.11e-05	0.000199481	0.338274	0.0814088	0.216922	-0.684963	0.000999669	0.00393022
M319T332_NEG	0.9986	D-Mannose 1-phosphate	HMDB0006330	D-Mannose 1-phosphate	0.35669	0.0158379	0.0479985	-0.266551	0.0133451	0.0777154	-0.623241	2.97211e-05	0.000235391
M448T200_NEG	0.9984	Glycochenodeoxycholate	HMDB0000637	Chenodeoxycholic acid glycine conjugate	0.896802	0.493199	0.649579	-0.81901	0.256748	0.455248	-1.71581	0.0930466	0.155689
M123T51_POS	0.9982	Nicotinamide	HMDB0001406	Niacinamide	-0.168128	0.506232	0.660883	0.0645844	0.171859	0.342564	0.232712	0.110554	0.177484
M182T307_NEG	0.9982	Phosphorylcholine	HMDB0001565	Phosphorylcholine	-0.690519	0.13051	0.243019	-0.540612	0.125282	0.278717	0.149907	0.60218	0.674896
M613T432_NEG	0.9981	Cytidine monophosphate N-acetylneuraminic acid	HMDB0001176	Cytidine monophosphate N-acetylneuraminic acid	-2.05113	2.87e-06	6.55e-05	0.407129	0.20109	0.380405	2.45826	4.87084e-07	1.25795e-05
M735T142_POS	0.9978	PC(16:0/16:0)	HMDB0000564	PC(16:0/16:0)	-0.167002	0.675266	0.762562	-1.24647	0.000359831	0.0111415	-1.07947	0.000172332	0.000939128
M282T252_NEG	0.9976	Guanosine	HMDB0000133	Guanosine	-0.416233	0.13051	0.243019	0.183015	0.135903	0.291432	0.599248	0.00218437	0.00712919
M349T438_POS	0.9976	Inosine 5'-monophosphate (IMP)	HMDB0000175	Inosinic acid	-2.01243	0.00172281	0.00812182	0.250957	0.76705	0.854836	2.26338	0.000329015	0.00157609
M300T433_NEG	0.9976	N-Acetylglucosamine 1-phosphate	HMDB0001367	N-Acetyl-glucosamine 1-phosphate	-0.0367008	0.910555	0.930928	0.302971	0.238172	0.432643	0.339672	0.373099	0.46657
M147T365_POS	0.9974	L-Glutamine	HMDB0000641	L-Glutamine	0.157516	0.0972042	0.194408	0.0808896	0.351412	0.54787	-0.0766264	0.222093	0.308954
M258T207_POS	0.9973	3-methylcytidine	HMDB0240577	3-Methylcytidine	-0.286735	0.828588	0.888414	-1.01033	0.0649563	0.186417	-0.723599	0.107743	0.173927
M166T249_POS	0.9972	L-Phenylalanine	HMDB0000159	L-Phenylalanine	0.194598	0.110554	0.21673	0.263886	0.0302667	0.117939	0.069288	0.878245	0.908846
M428T136_POS	0.9971	Stearoylcarnitine	HMDB0000848	Stearoylcarnitine	-0.357988	0.467673	0.622864	0.355324	0.384241	0.577821	0.713312	0.00450077	0.0125514
M245T160_POS	0.9971	Uridine	HMDB0000296	Uridine	-0.604903	0.672479	0.762562	-0.445565	0.364228	0.557606	0.159338	0.627969	0.698537
M522T379_POS	0.9969	Maltotriose	HMDB0001262	Maltotriose	-4.85465	2.46e-06	6.23e-05	-1.2634	0.208427	0.389327	3.59125	0.00251921	0.00808869
M809T132_POS	0.9965	1,2-dioleoyl-sn-glycero-3-phosphatidylcholine	HMDB0000593	PC(18:1(9Z)/18:1(9Z))	0.743615	7.11e-05	0.000781928	-0.199077	0.560083	0.710875	-0.942692	0.000117169	0.000695985
M795T131_POS	0.9963	Sphingomyelin (d18:1/18:0)	HMDB0001348	SM(d18:1/18:0)	0.0758969	0.60218	0.716823	-0.895282	0.000300628	0.0111415	-0.971179	1.29464e-06	2.13616e-05
M124T285_NEG	0.9963	Taurine	HMDB0000251	Taurine	0.117495	0.0482797	0.113352	-0.0696945	0.395581	0.583064	-0.18719	0.00202561	0.00680667
M428T447_POS	0.996	Adenosine 5'-diphosphate (ADP)	HMDB0001341	ADP	-3.89306	0.000295918	0.00217007	4.85234	0.00428942	0.0417691	8.7454	1.54929e-06	2.35969e-05
M111T82_NEG	0.996	Uracil	HMDB0000300	Uracil	-0.24251	0.300707	0.452202	0.194983	0.153095	0.316859	0.437493	0.0229798	0.0482331
M137T169_POS	0.9958	Hypoxanthine	HMDB0000157	Hypoxanthine	0.0393769	0.926768	0.93942	-0.148835	0.0851519	0.222821	-0.188212	0.0587337	0.105084
M524T177_POS	0.9953	1-Stearoyl-sn-glycerol 3-phosphocholine	HMDB0010384	LysoPC(18:0/0:0)	-0.134172	0.878245	0.923323	-0.268486	0.246507	0.443712	-0.134314	0.546369	0.624121
M277T451_POS	0.9952	gamma-L-Glutamyl-L-glutamic acid	HMDB0011737	gamma-Glutamylglutamic acid	-0.740015	0.039408	0.09713	-0.313422	0.384241	0.577821	0.426593	0.320384	0.418259
M239T296_2_NEG	0.995	D-Mannose	HMDB0000169	D-Mannose	0.85015	0.000156664	0.00134868	-0.472455	0.0217175	0.0928073	-1.32261	7.52424e-08	4.966e-06
M304T314_NEG	0.9948	Cytidine 2',3'-cyclic phosphate	HMDB0011691	Cytidine 2',3'-cyclic phosphate	1.31113	1.97e-05	0.000285108	-0.298511	0.0634722	0.186417	-1.60964	5.13609e-07	1.27118e-05
M293T423_POS	0.9945	EDTA	HMDB0015109	Edetic Acid	1.23199	0.060588	0.133294	1.29457	0.101149	0.244108	0.062576	0.878245	0.908846
M613T483_POS	0.9942	Glutathione disulfide	HMDB0003337	Oxidized glutathione	-8.2506	1.69e-11	1e-08	-3.34193	0.0135833	0.0783348	4.90867	2.70284e-09	8.02742e-07
M203T476_POS	0.994	NG,NG-dimethyl-L-arginine(ADMA)	HMDB0001539	Asymmetric dimethylarginine	-0.103046	0.926768	0.93942	0.577686	0.0336826	0.122745	0.680732	0.00137664	0.00514292
M136T161_POS	0.9938	Adenine	HMDB0000034	Adenine	-0.55585	0.0436576	0.106281	0.262203	0.493199	0.66131	0.818053	0.00391249	0.011505
M114T300_NEG	0.9937	D-Proline	HMDB0003411	D-Proline	0.32071	0.0482797	0.113352	0.348038	0.0374157	0.12997	0.0273274	0.630998	0.699278
M163T42_NEG	0.9935	Phenylpyruvate	HMDB0000205	Phenylpyruvic acid	-1.46979	0.00202561	0.00897919	-0.287353	0.362156	0.555867	1.18243	0.00127199	0.00481249
M267T210_NEG	0.9934	Inosine	HMDB0000195	Inosine	-0.435571	0.185273	0.318991	-0.0664857	0.373099	0.569719	0.369085	0.0182794	0.0393405
M400T145_POS	0.9934	L-Palmitoylcarnitine	HMDB0000222	L-Palmitoylcarnitine	0.0811543	0.53282	0.673393	0.196291	0.418846	0.598064	0.115137	0.798447	0.84391
M146T388_NEG	0.9933	L-Glutamate	HMDB0000148	L-Glutamic acid	-0.065028	0.546369	0.68469	0.110258	0.587993	0.736852	0.175286	0.206792	0.291769
M142T451_POS	0.9933	O-Phosphoethanolamine	HMDB0000224	O-Phosphoethanolamine	-0.538973	0.00202561	0.00897919	0.210702	0.407116	0.591264	0.749675	0.000156664	0.000886273
M176T383_POS	0.9926	L-Citrulline	HMDB0000904	Citrulline	0.505636	0.192257	0.326288	0.468047	0.135903	0.291432	-0.0375891	0.991852	0.995203
M207T247_NEG	0.9926	L-Kynurenine	HMDB0000684	L-Kynurenine	-1.6709	0.000232587	0.00179425	0.333303	0.317259	0.507977	2.0042	0.000214474	0.00114773
M258T238_POS	0.9923	Glycerophosphocholine	HMDB0000086	Glycerophosphocholine	-0.115393	0.455184	0.610337	0.183804	0.64562	0.773182	0.299197	0.056466	0.10196
M129T434_NEG	0.9916	Citraconic acid	HMDB0000634	Citraconic acid	0.362772	0.830167	0.888503	0.409625	0.519439	0.682626	0.0468527	0.76705	0.819474
M156T391_POS	0.9916	L-Histidine	HMDB0000177	L-Histidine	-0.727295	0.00253572	0.010533	0.448417	0.00272969	0.0294806	1.17571	1.2248e-07	6.06278e-06
M285T407_POS	0.9914	His-Glu	HMDB0028884	Histidinyl-Glutamate	0.174823	0.178474	0.309077	0.797031	0.00676255	0.0472583	0.622209	0.00771256	0.0190886
M233T432_POS	0.9913	Val-Asp	HMDB0029123	Valyl-Aspartate	-0.232844	0.176804	0.307982	-0.269761	0.281837	0.48666	-0.0369177	0.917883	0.946567
M73T381_NEG	0.9912	Propionic acid	HMDB0000237	Propionic acid	0.0101056	0.741458	0.82169	-0.266833	0.0192634	0.087347	-0.276939	0.101131	0.166404
M130T506_POS	0.9911	D-Pipecolinic acid	HMDB0005960	D-Pipecolic acid	-0.0189868	0.862161	0.909633	0.206662	0.19943	0.379684	0.225649	0.0972042	0.160834
M565T437_NEG	0.9907	Uridine diphosphate glucose(UDP-D-Glucose)	HMDB0000286	Uridine diphosphate glucose	-2.59217	0.000468756	0.00299399	0.84685	0.32734	0.518506	3.43902	4.85703e-05	0.000343786
M199T45_2_NEG	0.9904	Dodecanoic acid	HMDB0000638	Dodecanoic acid	0.957245	0.000295582	0.00217007	0.640859	0.0112035	0.0693218	-0.316385	0.176816	0.254924
M182T222_POS	0.9904	L-Tyrosine	HMDB0000158	L-Tyrosine	0.187496	0.710403	0.794814	-0.234218	0.0465658	0.152818	-0.421715	0.0443006	0.0853157
M216T386_POS	0.9903	sn-Glycerol 3-phosphoethanolamine	HMDB0059660	sn-glycero-3-Phosphoethanolamine	-1.8438	6.62e-06	0.000145666	0.0853811	0.749262	0.845423	1.92918	3.82801e-08	3.78973e-06
M152T364_POS	0.9901	L-Pyroglutamic acid	HMDB0000267	Pyroglutamic acid	0.0659013	0.407116	0.566339	0.228197	0.283594	0.488275	0.162295	0.591862	0.667108
M283T42_NEG	0.9891	Stearic acid	HMDB0000827	Stearic acid	0.298249	0.246507	0.388395	-0.309639	0.0532972	0.168372	-0.607888	1.96718e-05	0.000162292
M452T187_NEG	0.989	1-Palmitoyl-2-hydroxy-sn-glycero-3-phosphoethanolamine	HMDB0011503	LysoPE(16:0/0:0)	1.16898	0.0012965	0.00669671	1.18494	0.00116277	0.0191856	0.0159557	0.433256	0.52096
M223T204_NEG	0.9887	D-Quinovose	HMDB0029196	D-Fucose	0.00326403	0.94301	0.954256	-0.326059	0.105955	0.248764	-0.329323	0.214346	0.29958
M118T341_NEG	0.9887	L-Threonine	HMDB0000167	L-Threonine	-0.208979	0.991852	0.996887	0.519396	7.8682e-05	0.00778952	0.728376	2.86704e-06	3.8705e-05
M121T114_NEG	0.9886	Benzoic acid	HMDB0001870	Benzoic acid	-0.712446	0.173535	0.304069	-0.698016	0.418846	0.598064	0.0144303	0.69028	0.752341
M399T453_POS	0.9885	S-Adenosylmethionine	HMDB0001185	S-Adenosylmethionine	-2.97092	1.13e-06	3.73e-05	0.707755	0.362156	0.555867	3.67868	3.52084e-07	1.04569e-05
M231T244_POS	0.9882	Pro-Asp	HMDB0029013	Prolyl-Aspartate	-0.822959	0.0482797	0.113352	-0.429437	0.542991	0.700957	0.393522	0.140389	0.21436
M255T43_POS	0.987	Dyphylline	HMDB0014789	Dyphylline	1.77428	1.63e-05	0.000277391	0.2983	0.635302	0.765455	-1.47598	6.89393e-05	0.000454023
M308T366_NEG	0.987	N-Acetylneuraminic acid	HMDB0000230	N-Acetylneuraminic acid	-0.375153	0.0677265	0.145333	0.281925	0.0587337	0.177582	0.657078	0.000156664	0.000886273
M170T145_POS	0.9868	1-Methylhistidine	HMDB0000001	1-Methylhistidine	-0.608653	0.0354379	0.0895876	0.351998	0.0989663	0.242917	0.960651	0.000167487	0.000938557
M177T83_POS	0.9868	Ser-Ala	HMDB0029032	Serylalanine	-0.978713	0.00937284	0.0309304	1.49829	0.0454829	0.150932	2.477	0.000148169	0.000862864
M228T203_POS	0.9867	Deoxycytidine	HMDB0000014	Deoxycytidine	0.522972	0.616516	0.728053	-1.03843	0.00823002	0.0549285	-1.5614	0.0256922	0.0531748
M237T40_POS	0.9866	Phe-Ala	HMDB0028988	Phenylalanyl-Alanine	-1.40743	0.0489083	0.11397	1.8948	0.0012503	0.0195441	3.30223	1.791e-05	0.000151979
M118T233_POS	0.9863	Indole	HMDB0000738	Indole	0.386084	0.000490737	0.00310104	-0.0772902	0.112215	0.255385	-0.463375	5.51971e-05	0.000381245
M205T249_POS	0.986	L-Tryptophan	HMDB0000929	L-Tryptophan	0.0375686	0.675266	0.762562	0.350897	0.19943	0.379684	0.313328	0.0677265	0.118322
M422T426_POS	0.9857	Uridine 5'-diphosphate (UDP)	HMDB0000295	Uridine 5'-diphosphate	-3.03199	0.00100508	0.00568585	3.53103	0.0167386	0.0819353	6.56302	6.00718e-06	6.23753e-05
M811T49_POS	0.9855	1-Stearoyl-2-oleoyl-sn-glycerol 3-phosphocholine (SOPC)	HMDB0008038	PC(18:0/18:1(9Z))	-0.0930823	0.846133	0.900722	-0.727506	0.000511256	0.0121474	-0.634424	6.09052e-06	6.23753e-05
M748T44_NEG	0.9854	1-Palmitoyl-2-oleoyl-phosphatidylglycerol	HMDB0010574	PG(16:0/18:1(9Z))	-0.759032	0.110554	0.21673	-0.968289	0.0172423	0.0819353	-0.209256	0.705414	0.766026
M117T364_NEG	0.9853	Succinate	HMDB0000254	Succinic acid	-1.09886	0.0363484	0.0911138	-0.0859491	0.720664	0.82164	1.01291	0.00319124	0.00972099
M332T410_POS	0.9851	2'-Deoxyadenosine 5'-monophosphate (dAMP)	HMDB0000905	Deoxyadenosine monophosphate	-0.583484	0.146001	0.264404	0.0662152	0.312269	0.50274	0.649699	0.0525866	0.097614
M139T283_POS	0.9851	Urocanic acid	HMDB0000301	Urocanic acid	-0.170578	0.909705	0.930928	-0.471462	0.085108	0.222821	-0.300884	0.105955	0.172431
M789T181_NEG	0.9848	2-Oleoyl-1-stearoyl-sn-glycero-3-phosphoserine	HMDB0010163	PS(18:0/18:1(9Z))	-0.436496	0.910555	0.930928	-2.03251	0.0172423	0.0819353	-1.59602	0.00722385	0.0183375
M274T417_POS	0.9847	5-Hydroxymethylcytidine	NA	NA	-0.837533	0.001443	0.00708381	-0.698351	0.00235353	0.0263846	0.139182	0.613393	0.686168
M328T236_NEG	0.9846	Adenosine 3',5'-cyclic phosphate (cAMP)	HMDB0000058	Cyclic AMP	0.116596	0.392117	0.555888	0.515483	0.55675	0.710875	0.398887	0.78864	0.83952
M89T227_NEG	0.984	DL-lactate	HMDB0000190	L-Lactic acid	-0.203438	0.00364481	0.0145303	-0.058788	0.300707	0.497801	0.14465	0.0162561	0.0357089
M302T441_POS	0.984	N-Acetyl-D-Glucosamine 6-Phosphate	HMDB0001062	N-Acetyl-D-Glucosamine 6-Phosphate	0.000650085	0.910555	0.930928	0.639179	0.0303738	0.117939	0.638529	0.0538564	0.09935
M118T267_POS	0.9834	Betaine	HMDB0000043	Betaine	0.370932	0.00877765	0.029128	0.0894599	0.991852	0.995203	-0.281472	0.0193696	0.0413868
M248T414_POS	0.9828	Lys-Thr	HMDB0028961	Lysyl-Threonine	-0.560787	0.53282	0.673393	0.632256	0.0108779	0.0680156	1.19304	0.00352556	0.0105235
M149T303_NEG	0.9822	D-Lyxose	HMDB0003402	Pectin	0.555751	0.0551186	0.123158	-0.49466	0.185273	0.358475	-1.05041	0.00055238	0.00231466
M166T358_POS	0.9819	DL-Methionine sulfoxide	HMDB0002005	Methionine sulfoxide	0.88635	0.000228358	0.0017848	0.894323	0.000921373	0.0163259	0.00797239	0.959276	0.982431
M179T296_NEG	0.9798	Alpha-D-Glucose	HMDB0003345	Alpha-D-Glucose	1.05749	2.46e-05	0.000339612	-0.420998	0.0616165	0.183001	-1.47849	6.37291e-08	4.73189e-06
M187T330_POS	0.9793	Pro-Ala	HMDB0029010	Prolyl-Alanine	-0.48394	0.320384	0.472228	1.0678	0.00235418	0.0263846	1.55174	5.78771e-05	0.000386281
M166T280_NEG	0.9792	Quinolinate	HMDB0000232	Quinolinic acid	0.0308743	0.926068	0.93942	-0.697097	0.00308558	0.032155	-0.727972	0.0105566	0.025387
M102T227_POS	0.979	Betaine aldehyde	HMDB0001252	Betaine aldehyde	0.730762	0.00137664	0.00687163	0.0741521	0.53282	0.694068	-0.65661	0.00553034	0.0149093
M145T211_POS	0.9785	N-Acetylcadaverine	HMDB0002284	N-Acetylcadaverine	1.41675	0.00553034	0.0207913	0.662408	0.0928509	0.231254	-0.754343	0.570676	0.648149
M150T146_POS	0.9782	Triethanolamine	HMDB0032538	Triethanolamine	-0.51319	0.560083	0.693103	-1.03986	0.0646131	0.186417	-0.526667	0.351412	0.446706
M112T373_POS	0.9777	Histamine	HMDB0000870	Histamine	1.9688	0.000106192	0.00101739	-0.485726	0.894378	0.940284	-2.45453	2.66669e-07	9.31774e-06
M231T194_POS	0.9776	Val-Ile	HMDB0029130	Valyl-Isoleucine	-0.312544	0.616516	0.728053	1.38844	7.10844e-05	0.00778952	1.70099	3.89125e-05	0.000285358
M464T243_NEG	0.9775	Glycocholic acid	HMDB0000138	Glycocholic acid	0.50054	0.353454	0.51333	1.48593	0.496197	0.66234	0.985387	0.718209	0.775666
M662T422_NEG	0.977	Nicotinamide adenine dinucleotide (NAD)	HMDB0000902	NAD	-6.76192	1.1e-07	8.14e-06	-3.0886	0.0239511	0.10019	3.67332	5.43832e-06	5.98215e-05
M132T356_POS	0.9761	Creatine	HMDB0000064	Creatine	0.039295	0.910555	0.930928	0.234073	0.214346	0.39788	0.194778	0.300707	0.399597
M253T143_POS	0.976	Deoxyinosine	HMDB0000071	Deoxyinosine	-2.83046	0.00172281	0.00812182	1.52596	0.41536	0.597394	4.35642	0.00191348	0.00653224
M496T175_POS	0.9751	1-Palmitoyl-sn-glycero-3-phosphocholine	HMDB0010382	LysoPC(16:0)	0.419953	0.0743157	0.156537	0.369389	0.310444	0.502463	-0.0505635	0.480345	0.568377
M276T410_POS	0.975	Arg-Thr	HMDB0028719	Arginyl-Threonine	-0.431864	0.235756	0.376449	0.780711	0.0422402	0.141774	1.21258	0.000552188	0.00231466
M228T314_NEG	0.9748	Ergothioneine	HMDB0003045	Ergothioneine	-1.76437	0.000115267	0.0010868	0.735641	0.105955	0.248764	2.50001	1.4826e-06	2.31754e-05
M323T431_NEG	0.9741	Uridine 5'-monophosphate (UMP)	HMDB0000288	Uridine 5'-monophosphate	-2.11919	0.00288606	0.0117419	0.743066	0.256735	0.455248	2.86226	6.87931e-06	6.76795e-05
M391T45_NEG	0.9738	Deoxycholic acid	HMDB0000626	Deoxycholic acid	1.46918	0.00376299	0.0149014	0.35557	0.620596	0.752314	-1.11361	0.00734842	0.0184956
M364T452_POS	0.9737	Guanosine 5'-monophosphate (GMP)	HMDB0001397	Guanosine monophosphate	-0.99566	0.000455697	0.00299399	-0.303553	0.110019	0.252574	0.692107	0.00629171	0.0163916
M786T390_POS	0.9736	Flavin adenine dinucleotide (FAD)	HMDB0001248	FAD	-0.500798	0.0252632	0.069797	0.62145	0.613412	0.748198	1.12225	0.0106162	0.0254274
M489T434_POS	0.9733	Cytidine 5'-diphosphocholine (CDP-choline)	HMDB0001413	Citicoline	-3.63574	2.7e-08	2.67e-06	-0.0220276	0.650085	0.773848	3.61371	8.94696e-09	1.7715e-06
M195T348_NEG	0.9732	D-gluconate	HMDB0000625	Gluconic acid	-1.12696	0.00137664	0.00687163	0.772778	0.00676255	0.0472583	1.89974	2.28978e-07	8.50081e-06
M664T427_POS	0.973	Nicotinic acid adenine dinucleotide (NAAD)	HMDB0001179	Nicotinic acid adenine dinucleotide	-0.794826	0.160863	0.287809	1.78303	0.134923	0.291432	2.57786	0.00554707	0.0149093
M174T183_NEG	0.9713	N-Acetyl-L-aspartic acid	HMDB0000812	N-Acetyl-L-aspartic acid	-0.400097	0.0551516	0.123158	0.0983535	0.53282	0.694068	0.49845	0.0252632	0.0524698
M127T361_NEG	0.9712	Dihydrothymine	HMDB0000079	Dihydrothymine	-0.0531836	0.599007	0.716823	0.237777	0.0197984	0.0890927	0.29096	0.0108736	0.0258408
M133T368_POS	0.9704	L-Asparagine	HMDB0000168	L-Asparagine	-0.441859	0.291171	0.443476	0.219841	0.0217175	0.0928073	0.6617	5.78771e-05	0.000386281
M153T84_POS	0.9704	N1-Methyl-2-pyridone-5-carboxamide	HMDB0004193	N1-Methyl-2-pyridone-5-carboxamide	0.686471	0.00722385	0.0255415	0.26506	0.227683	0.41742	-0.421411	0.0564727	0.10196
M243T293_POS	0.9698	His-Ser	HMDB0028894	Histidinyl-Serine	-0.0540115	1	1	-0.248209	0.772824	0.858051	-0.194198	0.536165	0.618411
M232T430_POS	0.9694	N-(omega)-Hydroxyarginine	HMDB0004224	N-(o)-Hydroxyarginine	1.04126	0.00108126	0.00585325	-0.167931	0.718209	0.82164	-1.20919	0.000284131	0.00141881
M130T67_POS	0.9685	.beta.-Homoproline	HMDB0029444	2-Pyrrolidineacetic acid	-0.81437	0.00676255	0.0246439	0.496201	0.110009	0.252574	1.31057	0.000252129	0.00132535
M141T333_NEG	0.9682	2-Oxoadipic acid	HMDB0000225	Oxoadipic acid	0.272496	0.0172423	0.0514669	-0.244923	0.0319363	0.118773	-0.517419	1.4826e-06	2.31754e-05
M227T298_POS	0.9674	His-Ala	HMDB0028878	Histidinyl-Alanine	-0.846563	0.757091	0.834345	-1.08898	0.0930466	0.231254	-0.242413	0.0233156	0.0487657
M219T402_POS	0.9673	5-L-Glutamyl-L-alanine	HMDB0006248	gamma-Glutamylalanine	-1.18956	6.88e-06	0.00014594	-0.130053	0.493199	0.66131	1.05951	5.21595e-05	0.000364503
M189T278_POS	0.9671	Leu-Gly	HMDB0000759	Glycylleucine	-0.648824	0.170252	0.302784	1.35365	9.32444e-05	0.00791245	2.00247	2.99944e-06	3.95926e-05
M296T166_1_POS	0.9656	5'-Deoxyadenosine	HMDB0001983	5'-Deoxyadenosine	-0.715359	0.0192601	0.0563572	0.0901062	0.680035	0.796727	0.805465	0.0664541	0.116786
M271T411_POS	0.9645	His-Asp	HMDB0028881	Histidinyl-Aspartate	-0.265575	0.529404	0.671936	0.439571	0.0422458	0.141774	0.705146	0.00676255	0.017465
M132T394_NEG	0.9643	D-Aspartic acid	HMDB0006483	D-Aspartic acid	0.0401582	0.675266	0.762562	-0.114546	0.519439	0.682626	-0.154705	0.238172	0.324482
M338T33_POS	0.9619	Erucamide	NA	NA	0.957453	0.00108194	0.00585325	0.0385909	0.812554	0.879157	-0.918862	0.000429499	0.0019039
M369T443_NEG	0.9617	D-Ribulose 1,5-bisphosphate	NA	D-Ribulose 1,5-bisphosphate	-3.01918	0.00173878	0.00813255	2.48974	0.0454829	0.150932	5.50892	4.19955e-06	5.1634e-05
M269T43_NEG	0.9616	Heptadecanoic acid	HMDB0002259	Heptadecanoic acid	1.20254	1.79e-05	0.000280402	0.76089	0.00219667	0.0261109	-0.441655	0.0053738	0.0147098
M305T437_POS	0.9616	N-Acetylaspartylglutamate (NAAG)	HMDB0001067	N-Acetylaspartylglutamic acid	-1.9117	0.00120636	0.00639799	-0.887135	0.0319927	0.118773	1.02456	0.120215	0.187915
M267T286_POS	0.961	Phe-Thr	HMDB0029005	Phenylalanyl-Threonine	2.75539	0.0120205	0.0381828	-1.80534	0.269948	0.473007	-4.56073	3.25326e-05	0.000244612
M339T442_NEG	0.9604	D-Fructose 1,6-bisphosphate	HMDB0001058	Fructose 1,6-bisphosphate	-3.43839	0.000142315	0.00124316	1.22734	0.263772	0.464927	4.66573	7.4311e-07	1.69772e-05
M146T351_POS	0.9602	4-Guanidinobutyric acid	HMDB0003464	4-Guanidinobutanoic acid	1.07344	0.000160974	0.00136598	-0.308559	0.300707	0.497801	-1.382	8.8669e-08	5.26694e-06
M126T332_POS	0.9601	1-Methylhistamine	HMDB0000898	1-Methylhistamine	0.176829	0.407116	0.566339	0.430785	0.0217175	0.0928073	0.253956	0.153095	0.227916
M104T364_NEG	0.9591	DL-Serine	HMDB0003406	D-Serine	0.12169	0.246507	0.388395	0.225212	0.105955	0.248764	0.103522	0.69028	0.752341
M217T210_POS	0.9591	Val-Val	HMDB0029140	Valyl-Valine	-0.868097	0.107743	0.212642	1.55062	0.000232496	0.0110568	2.41872	2.85597e-06	3.8705e-05
M152T275_POS	0.9589	2-Hydroxyadenine	HMDB0000403	2-Hydroxyadenine	0.0242804	0.635293	0.741383	0.436776	0.0256922	0.104529	0.412495	0.112341	0.178903
M168T101_POS	0.9583	Pyridoxal (Vitamin B6)	HMDB0001545	Pyridoxal	0.107941	0.860859	0.909633	-0.178893	0.297661	0.497801	-0.286835	0.577681	0.653604
M304T441_POS	0.9582	Arg-Glu	HMDB0028708	Arginyl-Glutamate	0.976667	0.0205149	0.0591545	0.460234	0.165425	0.333094	-0.516433	0.330525	0.427738
M134T396_POS	0.958	L-Aspartate	HMDB0000191	L-Aspartic acid	-0.0144585	0.959276	0.96742	0.211262	0.546369	0.700957	0.225721	0.340868	0.43637
M252T167_POS	0.9578	Deoxyadenosine	HMDB0000101	Deoxyadenosine	0.13446	0.57767	0.704629	-0.338361	0.0538304	0.168372	-0.472821	0.00401391	0.0117451
M135T319_NEG	0.9569	L-Threonate	HMDB0000943	Threonic acid	-0.522154	0.0616165	0.135056	-0.15509	0.493199	0.66131	0.367064	0.407116	0.495547
M245T408_POS	0.9556	Pro-Glu	HMDB0029016	Prolyl-Glutamate	-0.766667	0.000468756	0.00299399	0.182156	0.206792	0.387491	0.948823	7.76212e-06	7.20422e-05
M173T229_POS	0.9541	Pro-Gly	HMDB0011178	Prolylglycine	-0.14751	0.733667	0.814576	0.0560198	0.942466	0.96411	0.20353	0.798447	0.84391
M188T505_POS	0.954	L-Lysine	HMDB0000182	L-Lysine	0.686295	0.0649563	0.140818	-0.744157	0.017236	0.0819353	-1.43045	1.35529e-05	0.000116673
M162T293_POS	0.9534	L-Valine	HMDB0000883	L-Valine	-0.532783	0.000747859	0.0043983	-0.220398	0.403625	0.589094	0.312385	0.039408	0.0777685
M215T283_POS	0.9525	Pro-Val	HMDB0029030	Prolyl-Valine	-0.99806	0.00553034	0.0207913	0.552314	0.107753	0.251	1.55037	6.95026e-06	6.76795e-05
M180T193_NEG	0.9521	Acamprosate	HMDB0014797	Acamprosate	0.226794	0.039408	0.09713	-0.412183	0.153095	0.316859	-0.638978	0.000557234	0.00231466
M262T413_POS	0.9519	Arg-Ser	HMDB0028718	Arginyl-Serine	-0.596332	0.0507375	0.117269	0.547637	0.101506	0.244108	1.14397	0.000300628	0.00146371
M219T41_POS	0.9512	N-Acetylserotonin	HMDB0001238	N-Acetylserotonin	-1.27328	0.00219667	0.00946048	0.637665	0.059194	0.177582	1.91094	1.12909e-06	2.03236e-05
M244T358_POS	0.9505	Pro-Gln	HMDB0029015	Prolyl-Glutamine	-0.672005	0.0454829	0.109825	0.276315	0.0501159	0.162671	0.94832	0.000232587	0.00123354
M243T437_NEG	0.95	L-Fucose-1-phosphate	HMDB0001265	Fucose 1-phosphate	-0.526494	0.206792	0.342158	-0.218997	0.392065	0.582312	0.307497	0.403613	0.494353
M181T290_NEG	0.9488	D-Threitol	HMDB0004136	D-Threitol	0.42834	0.330525	0.483576	-0.453018	0.0319363	0.118773	-0.881358	0.0120205	0.0278913
M606T438_POS	0.9473	Guanosine diphosphate mannose	HMDB0001163	Guanosine diphosphate mannose	-10.0318	7.81e-08	6.62e-06	-4.92501	0.00178382	0.0230345	5.10683	0.000284239	0.00141881
M288T326_POS	0.947	Ile-Arg	HMDB0028901	Isoleucyl-Arginine	0.33236	0.664997	0.756721	0.992773	0.000660648	0.0135319	0.660412	0.13051	0.20294
M347T340_NEG	0.9467	D-Ribose 1,5-bisphosphate	HMDB0011688	Ribose 1,5-bisphosphate	-0.273048	0.302523	0.453784	0.592426	0.19748	0.379623	0.865473	0.0319834	0.0644004
M290T439_POS	0.9465	Arg-Asp	HMDB0028705	Arginyl-Aspartate	0.555345	0.163941	0.292435	0.594074	0.0908202	0.231254	0.0387288	0.991773	0.995203
M215T45_NEG	0.9464	3-Hydroxydodecanoic acid	HMDB0000387	3-Hydroxydodecanoic acid	0.315818	0.0391738	0.09713	0.196563	0.163918	0.332404	-0.119255	0.620634	0.692963
M265T218_POS	0.9462	Alpha-N-Phenylacetyl-L-glutamine	HMDB0006344	Alpha-N-Phenylacetyl-L-glutamine	1.19044	0.0010816	0.00585325	0.133934	0.852765	0.911047	-1.05651	0.000867666	0.00343707
M131T321_POS	0.946	N-Acetylputrescine	HMDB0002064	N-Acetylputrescine	0.110469	0.901528	0.930928	-0.165715	0.584767	0.736852	-0.276184	0.519439	0.608574
M588T445_NEG	0.9454	GDP-L-Fucose	HMDB0001095	GDP-L-fucose	-2.83796	1.97e-05	0.000285108	2.04289	0.0649635	0.186417	4.88086	8.74684e-07	1.85558e-05
M223T255_POS	0.9454	Phe-Gly	HMDB0028995	Phenylalanyl-Glycine	-0.295504	0.124478	0.236229	0.55793	0.0796504	0.215056	0.853434	0.0102498	0.0247495
M327T41_NEG	0.9431	(4Z,7Z,10Z,13Z,16Z,19Z)-4,7,10,13,1 6,19-Docosahexaenoic acid	HMDB0002183	Docosahexaenoic acid	0.972466	0.00996919	0.0321832	0.827219	0.00632736	0.0464007	-0.145247	0.926768	0.954073
M74T364_NEG	0.9429	Glycine	HMDB0000123	Glycine	0.133657	0.362156	0.523407	0.36569	0.000934481	0.0163259	0.232034	0.00364297	0.0107685
M241T290_NEG	0.9425	L-Iditol	HMDB0011632	L-Iditol	0.340823	0.235756	0.376449	-0.621933	0.0311765	0.118773	-0.962756	0.00771256	0.0190886
M179T385_NEG	0.9418	myo-Inositol	HMDB0000211	myo-Inositol	0.405219	0.00127199	0.00662773	-0.268727	0.0459207	0.151538	-0.673946	6.09052e-06	6.23753e-05
M104T365_POS	0.9417	4-Aminobutyric acid	HMDB0000112	Gamma-Aminobutyric acid	-0.205651	0.650058	0.749776	-0.345573	0.0711892	0.196681	-0.139922	0.197444	0.281251
M212T26_NEG	0.9414	Indoxyl sulfate	HMDB0000682	Indoxyl sulfate	0.0486989	0.757091	0.834345	-0.452665	0.185273	0.358475	-0.501364	0.470474	0.558924
M73T52_NEG	0.9403	Glyoxylate	HMDB0000119	Glyoxylic acid	-0.124084	0.330525	0.483576	0.287284	0.587993	0.736852	0.411368	0.19943	0.283401
M283T274_POS	0.9399	Tyr-Thr	HMDB0029115	Tyrosyl-Threonine	-0.183931	0.212169	0.349108	0.241443	0.288236	0.493452	0.425374	0.00205002	0.00680667
M291T457_POS	0.939	Argininosuccinic acid	HMDB0000052	Argininosuccinic acid	-0.455018	0.630998	0.73782	0.492515	0.362156	0.555867	0.947533	0.0743157	0.128698
M146T385_POS	0.9389	(3-Carboxypropyl)trimethylammonium cation	NA	NA	-0.209674	0.300707	0.452202	-0.0179049	0.862161	0.914506	0.19177	0.0814088	0.139405
M106T367_POS	0.9361	L-Serine	HMDB0000187	L-Serine	-0.0131043	0.60218	0.716823	0.252878	0.0288345	0.114951	0.265982	0.115307	0.181677
M247T371_POS	0.9349	Val-Glu	HMDB0029126	Valyl-Glutamate	-0.439514	0.0354429	0.0895876	0.294167	0.291171	0.494159	0.733681	0.000284131	0.00141881
M246T359_POS	0.9316	Pro-Met	HMDB0029023	Prolyl-Methionine	0.141814	0.0709596	0.150536	-0.0356988	0.546369	0.700957	-0.177513	0.291171	0.388664
M367T39_NEG	0.9311	Tetracosanoic acid	HMDB0002003	Tetracosanoic acid	-3.2907	0.00127199	0.00662773	-2.91162	0.00591703	0.0450605	0.379072	0.421288	0.507597
M324T256_POS	0.931	Cytidine 5'-monophosphate	HMDB0000095	Cytidine monophosphate	-0.357338	0.0551516	0.123158	-0.0446911	0.812549	0.879157	0.312647	0.0477552	0.0900527
M162T315_POS	0.93	L-Carnitine	HMDB0000062	L-Carnitine	0.820735	0.0587337	0.129694	-0.0277302	0.975559	0.983841	-0.848465	0.115307	0.181677
M295T344_2_POS	0.9289	gamma-L-Glutamyl-L-phenylalanine	HMDB0000594	gamma-Glutamylphenylalanine	-0.907097	0.00235353	0.00998568	0.765214	0.860859	0.914506	1.67231	0.00428942	0.0121388
M179T293_POS	0.9284	Cysteinylglycine	HMDB0000078	Cysteinylglycine	0.639667	0.137635	0.253898	0.884994	0.0102519	0.0654796	0.245327	0.327326	0.425453
M313T40_POS	0.9276	1-Palmitoylglycerol	HMDB0031074	Glycerol 1-hexadecanoate	1.2809	0.000747859	0.0043983	1.25845	0.00139283	0.0196986	-0.0224534	0.515992	0.606929
M258T171_POS	0.9272	2'-O-methylcytidine	NA	NA	-0.825131	0.00198067	0.00897919	-0.370281	0.201077	0.380405	0.45485	0.0354429	0.070177
M162T402_POS	0.9262	DL-2-Aminoadipic acid	HMDB0000510	Aminoadipic acid	0.0535157	0.549849	0.686156	-0.180452	0.442882	0.618993	-0.233968	0.25504	0.344303
M130T263_NEG	0.9256	L-Leucine	HMDB0000687	L-Leucine	-0.155662	0.64562	0.746105	0.468082	0.00450077	0.0424358	0.623744	0.000106192	0.000637152
M235T140_POS	0.922	His-Pro	HMDB0028893	Histidinyl-Proline	-0.014786	0.798447	0.865469	0.733498	0.246507	0.443712	0.748284	0.310444	0.408878
M227T411_POS	0.9218	L-Carnosine	HMDB0000033	Carnosine	-1.22517	0.000208058	0.00169863	0.144704	0.710516	0.817919	1.36988	7.10844e-05	0.000454023
M131T364_POS	0.9216	DL-3-Phenyllactic acid	HMDB0000779	Phenyllactic acid	0.135496	0.112312	0.21879	0.160446	0.0948456	0.234743	0.0249501	0.991774	0.995203
M579T469_NEG	0.9182	Uridine 5'-diphosphoglucuronic acid (UDP-D-glucuronate)	HMDB0000935	Uridine diphosphate glucuronic acid	-4.03666	2.74e-05	0.000370523	3.98583	0.00722385	0.0493215	8.02248	3.21683e-08	3.78973e-06
M136T292_POS	0.9168	Dopamine	HMDB0000073	Dopamine	-0.15515	0.577701	0.704629	0.351183	0.0286711	0.114951	0.506333	0.00771256	0.0190886
M106T327_POS	0.9154	Diethanolamine	HMDB0004437	Diethanolamine	0.484544	0.0125917	0.0397844	-0.391248	0.0372736	0.12997	-0.875791	7.20566e-05	0.000455336
M277T441_POS	0.9144	L-Saccharopine	HMDB0000279	Saccharopine	-0.493827	0.307383	0.458758	0.0490245	1	1	0.542851	0.30737	0.40754
M429T28_NEG	0.9141	alpha-Tocopherol (Vitamin E)	HMDB0001893	alpha-Tocopherol	0.608815	0.384241	0.547336	-2.41096	0.0217175	0.0928073	-3.01978	0.00149572	0.00545066
M246T369_POS	0.914	Val-Lys	HMDB0029132	Valyl-Lysine	-0.160734	0.549849	0.686156	1.06021	0.00137664	0.0196986	1.22094	0.00117457	0.00453048
M102T390_POS	0.9138	1-Aminocyclopropanecarboxylic acid	HMDB0036458	1-Aminocyclopropanecarboxylic acid	-0.158299	0.281837	0.432587	0.0428767	0.942466	0.96411	0.201176	0.261097	0.351682
M188T380_NEG	0.9118	N-Acetyl-L-glutamate	HMDB0001138	N-Acetylglutamic acid	-2.23856	3.32e-09	4.84e-07	-0.930874	0.0172423	0.0819353	1.30768	5.78771e-05	0.000386281
M319T256_POS	0.9109	His-Tyr	HMDB0028897	Histidinyl-Tyrosine	-0.0970976	0.598967	0.716823	-0.373223	0.129614	0.285012	-0.276125	0.212206	0.297288
M229T432_NEG	0.9076	Dihydroxyacetone phosphate	HMDB0001473	Dihydroxyacetone phosphate	-1.23187	6.42e-05	0.000719167	0.0802445	0.782705	0.862572	1.31211	0.000172332	0.000939128
M468T181_POS	0.9075	1-Myristoyl-sn-glycero-3-phosphocholine	HMDB0010379	LysoPC(14:0/0:0)	0.60814	0.115307	0.220942	0.885583	0.0363535	0.128536	0.277442	0.464158	0.552525
M133T397_NEG	0.9065	L-Malic acid	HMDB0000156	L-Malic acid	-1.04096	6.42e-05	0.000719167	0.463625	0.135903	0.291432	1.50458	9.83425e-07	2.01433e-05
M120T249_POS	0.9065	Tyramine	HMDB0000306	Tyramine	0.196391	0.125282	0.236998	0.3642	0.0153189	0.0819353	0.167809	0.407116	0.495547
M229T238_POS	0.905	Ile-Pro	HMDB11174	L-isoleucyl-L-proline	-0.139801	0.852773	0.902936	0.923994	0.00504183	0.0450605	1.06379	0.00178382	0.00626976
M544T177_POS	0.9049	1-Oleoyl-sn-glycero-3-phosphocholine	HMDB0002815	LysoPC(18:1(9Z))	0.129103	0.909705	0.930928	-0.716801	0.00590883	0.0450605	-0.845904	0.00419749	0.0119871
M165T277_NEG	0.9044	1,2-Benzenedicarboxylic acid	HMDB0002107	Phthalic acid	-0.400976	0.25504	0.398667	-0.685474	0.0851519	0.222821	-0.284498	0.630998	0.699278
M192T252_POS	0.9024	5-Hydroxyindoleacetate	HMDB0000763	5-Hydroxyindoleacetic acid	-1.66404	0.00202561	0.00897919	0.719492	0.302523	0.497801	2.38353	0.00144343	0.00529258
M246T361_POS	0.9021	Arg-Ala	HMDB0028702	Arginyl-Alanine	-0.604618	0.573959	0.702952	0.200751	0.764945	0.854836	0.805369	0.599016	0.673894
M267T345_POS	0.9017	Glu-His	HMDB0028821	Glutamylhistidine	0.0889912	0.269909	0.417576	0.0399243	0.975322	0.983841	-0.049067	0.212119	0.297288
M181T269_NEG	0.9003	Hydroxyphenyllactic acid	HMDB0000755	Hydroxyphenyllactic acid	0.646829	0.051342	0.118206	0.676827	0.0172299	0.0819353	0.0299976	1	1
M243T236_NEG	0.9003	Pseudouridine	HMDB0000767	Pseudouridine	-0.167475	0.107753	0.212642	0.0261378	0.720664	0.82164	0.193613	0.141463	0.21436
M218T428_POS	0.8946	Ala-Lys	HMDB0028692	Alanyl-Lysine	0.892054	0.0280754	0.0754949	0.0697041	0.591872	0.738596	-0.82235	0.0578065	0.104052
M151T240_NEG	0.8944	Xylitol	HMDB0002917	D-Xylitol	0.144709	0.13051	0.243019	0.118794	0.248175	0.444023	-0.0259145	0.451655	0.539805
M186T187_NEG	0.8938	Indoleacrylic acid	HMDB0000734	Indoleacrylic acid	-1.16423	0.0559616	0.124499	-0.3024	0.836633	0.89704	0.861828	0.00364389	0.0107685
M300T36_POS	0.8911	Palmitoyl ethanolamide	HMDB0002100	Palmitoylethanolamide	1.40757	0.000307928	0.00217749	0.904708	0.0513294	0.165705	-0.502864	0.0192634	0.0413085
M465T24_NEG	0.8903	Cholesteryl sulfate	HMDB0000653	Cholesterol sulfate	2.46864	8.03e-06	0.000164558	0.876564	0.0551516	0.170625	-1.59208	0.00205117	0.00680667
M203T44_POS	0.8885	Leu-Ala	HMDB0028922	Leucyl-Alanine	-0.726914	0.246507	0.388395	1.41146	0.000468756	0.0121474	2.13837	2.20016e-05	0.000179027
M206T61_POS	0.8874	Pantothenol	HMDB0004231	Pantothenol	-0.0295974	0.180132	0.311041	1.09283	0.917874	0.95152	1.12243	0.263772	0.354481
M401T358_NEG	0.885	Sucrose	HMDB0000258	Sucrose	0.19604	0.143184	0.260096	-0.408451	0.451631	0.625352	-0.604492	0.0620233	0.109976
M169T44_POS	0.8834	Norharmane	HMDB0012897	Beta-Carboline	1.98411	0.00315781	0.0127601	1.37841	0.0303783	0.117939	-0.605699	0.192257	0.274521
M263T230_POS	0.8816	Phe-Pro	HMDB11177	L-phenylalanyl-L-proline	0.0719799	0.536143	0.676154	0.63698	0.00628746	0.0464007	0.565	0.0118739	0.0278913
M326T35_POS	0.8815	N-Oleoylethanolamine	HMDB0002088	N-Oleoylethanolamine	1.09191	0.00219789	0.00946048	0.860916	0.0182219	0.0848279	-0.230998	0.542991	0.622658
M218T268_NEG	0.8804	Pantothenate	HMDB0000210	Pantothenic acid	-0.0284039	0.798447	0.865469	0.907141	0.00877764	0.0572958	0.935545	9.61681e-05	0.000588905
M149T249_POS	0.8789	trans-cinnamate	HMDB0000930	trans-Cinnamic acid	0.107522	0.364215	0.525106	0.359135	0.031974	0.118773	0.251613	0.219809	0.306494
M189T46_POS	0.8782	Val-Ala	HMDB0029120	Valyl-Alanine	-0.186316	0.620662	0.731495	1.38746	0.000232587	0.0110568	1.57378	4.25214e-05	0.000308021
M583T391_POS	0.8776	Biliverdin	HMDB0001008	Biliverdin	1.50377	0.0814206	0.169139	3.31798	0.00472852	0.0438866	1.81421	0.353441	0.446706
M204T383_POS	0.8747	Gly-Lys	HMDB0028846	Glycyl-Lysine	-0.0899913	0.657524	0.753994	-0.344807	0.190392	0.367185	-0.254816	0.342847	0.437959
M689T482_POS	0.8733	Stachyose	HMDB0003553	Stachyose	-0.283041	0.560083	0.693103	-0.880747	0.0256922	0.104529	-0.597706	0.0930466	0.155689
M245T263_POS	0.8725	Leu-Leu	HMDB0028933	Leucyl-Leucine	0.179148	0.1735	0.304069	-0.285202	0.0149585	0.0819353	-0.46435	0.000307348	0.00148426
M204T355_NEG	0.8711	L-homocysteic acid	HMDB0002205	L-Homocysteic acid	-0.465466	0.148871	0.268781	0.665669	0.0814371	0.216922	1.13113	8.55637e-05	0.000529426
M244T413_POS	0.8709	Lys-Pro	HMDB0028959	Lysyl-Proline	-0.743723	0.852773	0.902936	0.85802	0.0120205	0.0736101	1.60174	0.0118808	0.0278913
M203T231_POS	0.8691	Ala-Leu	HMDB0028691	Alanyl-Leucine	0.0131443	1	1	1.28846	0.000596358	0.0128758	1.27531	0.0167594	0.0365995
M296T188_NEG	0.8673	1-methylguanosine	HMDB0001563	1-Methylguanosine	0.0472461	0.950674	0.960375	-0.0175014	0.975325	0.983841	-0.0647475	0.852769	0.888675
M272T441_POS	0.8672	Pro-Arg	HMDB0029011	Prolyl-Arginine	0.284894	0.178474	0.309077	0.416067	0.0677265	0.191313	0.131173	0.991852	0.995203
M187T304_NEG	0.8638	alpha-N-Acetyl-L-glutamine	HMDB0006029	N-Acetylglutamine	0.0695227	0.7728	0.848535	-0.773468	0.00139199	0.0196986	-0.842991	0.0025158	0.00808869
M290T392_POS	0.8637	Asp-Arg	HMDB0028747	Aspartyl-Arginine	-1.94247	1.94e-06	5.23e-05	-1.17433	0.00219789	0.0261109	0.768139	0.0280882	0.0571383
M277T43_NEG	0.8604	all cis-(6,9,12)-Linolenic acid	HMDB0003073	gamma-Linolenic acid	1.11098	1.71e-05	0.000280402	0.301521	0.337639	0.530576	-0.809461	0.00125068	0.00479292
M462T482_NEG	0.8595	Adenylsuccinic acid	HMDB0000536	Adenylsuccinic acid	-3.85564	0.000273202	0.00205421	3.90432	0.00520298	0.0450605	7.75996	7.28246e-06	6.97707e-05
M283T147_POS	0.8577	2'-O-methylinosine	NA	NA	-0.997979	0.000405524	0.00273729	-0.321911	0.302536	0.497801	0.676068	0.0141354	0.0320473
M303T41_NEG	0.8525	Arachidonic Acid (peroxide free)	HMDB0001043	Arachidonic acid	1.06714	3.41e-05	0.000450319	0.680956	0.00591703	0.0450605	-0.386182	0.165425	0.241432
M298T193_POS	0.8512	2-Methylguanosine	HMDB0005862	2-Methylguanosine	-0.444984	0.0482797	0.113352	0.262272	0.386463	0.578235	0.707256	0.000468756	0.00204736
M112T203_POS	0.8507	Cytosine	HMDB0000630	Cytosine	-1.10286	0.000142315	0.00124316	-0.640519	0.0162561	0.0819353	0.46234	0.141463	0.21436
M227T252_POS	0.8503	N6-Acetyl-L-lysine	HMDB0000206	N6-Acetyl-L-lysine	0.971747	0.186937	0.319083	-0.525905	0.0664762	0.189841	-1.49765	0.000429499	0.0019039
M510T186_POS	0.849	1-O-Octadecyl-sn-glyceryl-3-phosphorylcholine	HMDB0011149	LysoPC(O-18:0/0:0)	-0.307995	0.519439	0.666243	0.046575	0.804561	0.873691	0.35457	0.380835	0.475244
M269T290_POS	0.8482	His-Ile	HMDB0028888	Histidinyl-Isoleucine	0.056886	0.6062	0.720166	1.48107	0.000360417	0.0111415	1.42419	0.0141301	0.0320473
M91T107_NEG	0.8474	Glycerol	HMDB0000131	Glycerol	0.372884	0.0303648	0.0798084	0.270373	0.0711739	0.196681	-0.102511	0.828566	0.871094
M245T191_POS	0.8443	Pro-Phe	HMDB11179	L-prolyl-L-phenylalanine	0.280367	0.772824	0.848535	-0.50872	0.178474	0.351038	-0.789087	0.167109	0.24329
M207T149_NEG	0.8385	Mevalonic acid	HMDB0000227	Mevalonic acid	0.455446	0.269883	0.417576	-0.0204897	0.657489	0.779579	-0.475936	0.183493	0.26391
M193T380_NEG	0.8364	D-Glucuronate	HMDB0000127	D-Glucuronic acid	0.583135	0.055145	0.123158	-0.581038	0.110028	0.252574	-1.16417	8.55438e-07	1.85558e-05
M364T425_POS	0.8356	2'-O-methylguanosine	NA	NA	-0.709071	0.0538434	0.123041	-0.418474	0.148893	0.310347	0.290596	0.536154	0.618411
M213T316_2_POS	0.833	His-Gly	HMDB0028885	Histidinyl-Glycine	0.734426	0.430768	0.590939	0.0845273	0.893375	0.940284	-0.649899	0.418846	0.50671
M285T222_POS	0.8317	Xanthosine	HMDB0000299	Xanthosine	-1.76925	9.32e-05	0.000937942	-0.15831	0.804545	0.873691	1.61094	9.26267e-06	8.46465e-05
M229T394_NEG	0.8308	Pyridoxamine 5'-phosphate	HMDB0001555	Pyridoxamine 5'-phosphate	0.61237	0.12197	0.232212	0.0854276	0.893372	0.940284	-0.526943	0.223759	0.309821
M169T21_NEG	0.83	Citramalic acid	HMDB0000426	Citramalic acid	0.837955	0.0489267	0.11397	0.305556	0.386463	0.578235	-0.532399	0.163963	0.241432
M243T455_POS	0.8291	D-Mannose-6-phosphate	HMDB0001078	Mannose 6-phosphate	-0.953432	0.20471	0.342158	1.12383	0.509329	0.675316	2.07726	0.204735	0.290244
M101T326_POS	0.8251	DL-2,4-Diaminobutyric acid	HMDB0002362	2,4-Diaminobutyric acid	1.12427	8.84e-06	0.000175117	-0.0474648	0.695186	0.80814	-1.17174	1.07453e-06	2.03236e-05
M211T286_NEG	0.8248	D-Ribulose 5-phosphate	HMDB0000618	D-Ribulose 5-phosphate	-0.786973	0.00805468	0.0276559	-0.400549	0.154785	0.319243	0.386425	0.392142	0.486289
M125T138_NEG	0.8241	Thymine	HMDB0000262	Thymine	0.220538	0.65748	0.753994	0.42805	0.0382188	0.131988	0.207512	0.239828	0.325247
M137T286_POS	0.8239	1-Methylnicotinamide	HMDB0000699	1-Methylnicotinamide	0.00731017	0.660377	0.754354	0.278138	0.0162561	0.0819353	0.270828	0.00516614	0.014273
M341T442_NEG	0.8239	D-Maltose	HMDB0000163	D-Maltose	0.0597035	0.403651	0.564162	-0.827769	0.0192634	0.087347	-0.887473	0.0137326	0.0313738
M338T364_POS	0.8235	Arg-Tyr	HMDB0028721	Arginyl-Tyrosine	-0.303336	0.546369	0.68469	3.20851	0.00553034	0.0450605	3.51185	0.0507375	0.0944768
M167T21_NEG	0.8234	Vanillic acid	HMDB0000484	Vanillic acid	1.32753	0.0280882	0.0754949	0.815044	0.515992	0.682626	-0.512483	0.310444	0.408878
M209T313_NEG	0.8233	meso-Tartaric acid	NA	meso-Tartaric acid	-1.58698	0.00219789	0.00946048	-0.1926	0.702852	0.812245	1.39438	0.00419749	0.0119871
M147T385_NEG	0.823	(S)-2-Hydroxyglutarate	HMDB0000694	L-2-Hydroxyglutaric acid	-1.38073	0.00253572	0.010533	0.197147	0.910555	0.947232	1.57787	1.10823e-05	9.95246e-05
M322T328_POS	0.8196	Arg-Phe	HMDB0028716	Arginyl-Phenylalanine	1.2184	0.710516	0.794814	0.877601	0.0634793	0.186417	-0.340801	0.69028	0.752341
M176T191_NEG	0.8174	N-Formylmethionine	HMDB0001015	N-Formyl-L-methionine	-0.778711	0.0948724	0.190386	-0.953273	0.0890302	0.22993	-0.174562	0.230035	0.317032
M172T189_NEG	0.816	Acetyl-DL-Leucine	HMDB0011756	N-Acetylleucine	-0.342805	0.509341	0.662031	-0.71478	0.103314	0.247453	-0.371976	0.0778957	0.134506
M505T380_POS	0.8139	Raffinose	HMDB0003213	Raffinose	-1.70409	0.00712359	0.0253433	-1.88076	0.00376488	0.037904	-0.176672	0.660377	0.726415
M628T177_POS	0.8128	1-Stearoyl-2-arachidonoyl-sn-glycerol	HMDB0007170	DG(18:0/20:4(5Z,8Z,11Z,14Z)/0:0)	-0.361862	0.587993	0.711339	-1.54578	0.000228358	0.0110568	-1.18392	7.10844e-05	0.000454023
M166T173_POS	0.8107	(-)-Ephedrine	HMDB0015451	Ephedrine	-1.00664	0.272704	0.420743	1.98869	0.159172	0.327156	2.99532	0.00877764	0.0214565
M186T39_POS	0.8075	Jasmine lactone	HMDB0033700	(-)-(Z)-Tetrahydro-6-(2-pentenyl)-2H-pyran-2-one	0.359987	0.300707	0.452202	0.0550986	0.470474	0.643921	-0.304889	0.0677265	0.118322
M271T42_NEG	0.8044	16-Hydroxypalmitic acid	HMDB0006294	16-Hydroxy hexadecanoic acid	1.60162	1.13e-06	3.73e-05	1.13502	0.000511256	0.0121474	-0.466597	0.135903	0.208596
M117T71_NEG	0.8038	Methylmalonic acid	HMDB0000202	Methylmalonic acid	-0.387688	0.19943	0.335585	0.372867	0.455184	0.62733	0.760555	0.0930466	0.155689
M263T39_NEG	0.8036	3-Methoxy-4-Hydroxyphenylglycol Sulfate	HMDB0003332	3-Methoxy-4-Hydroxyphenylglycol sulfate	-1.09167	0.00364389	0.0145303	0.138357	0.695218	0.80814	1.23003	0.00450077	0.0125514
M160T288_POS	0.8035	3-Hydroxyisovaleric acid	HMDB0000754	3-Hydroxyisovaleric acid	-0.19008	0.836629	0.893808	-1.04837	0.0908553	0.231254	-0.858294	0.107753	0.173927
M324T35_POS	0.8015	Linoleoyl ethanolamide	HMDB0012252	Linoleoyl ethanolamide	1.23369	0.000374996	0.00259008	0.809544	0.0182219	0.0848279	-0.42415	0.0501097	0.0941935
M160T376_POS	0.7983	Cyclohexylamine	HMDB0031404	Cyclohexylamine	-0.104426	0.573959	0.702952	0.118835	0.736023	0.834347	0.223261	0.418846	0.50671
M330T291_POS	0.7957	Adenosine 2',3'-cyclic monophosphate	HMDB0011616	Adenosine 2',3'-cyclic phosphate	1.23122	0.0085617	0.0285711	-0.145234	0.384241	0.577821	-1.37645	0.00144343	0.00529258
M232T364_POS	0.791	Gly-Arg	HMDB0028835	Glycyl-Arginine	0.489945	0.509329	0.662031	-1.10285	0.0525802	0.167917	-1.5928	0.00108126	0.00419785
M151T212_NEG	0.7887	Oxypurinol	HMDB0000786	Oxypurinol	0.504322	0.230035	0.371306	0.878655	0.00482331	0.0440776	0.374333	0.395581	0.488513
M138T35_NEG	0.7865	6-Hydroxynicotinic acid	HMDB0002658	6-Hydroxynicotinic acid	0.83101	0.00154929	0.00748416	0.523385	0.0167594	0.0819353	-0.307625	0.231682	0.317129
M300T86_POS	0.7861	Sphingosine	HMDB0000252	Sphingosine	0.818599	0.0328034	0.0850882	0.573982	0.263772	0.464927	-0.244617	0.151828	0.227168
M548T443_POS	0.7843	1-Eicosatrienoyl-sn-glycero-3-phosphoethanolamine	NA	NA	1.0772	0.107753	0.212642	0.651525	0.288263	0.493452	-0.425677	0.796598	0.84391
M213T341_NEG	0.7828	1-Deoxy-D-xylulose 5-phosphate	HMDB0001213	1-Deoxy-D-xylulose 5-phosphate	-0.737339	0.00781222	0.0271372	-0.0994061	0.536154	0.695375	0.637933	0.0129648	0.0297339
M170T258_POS	0.7826	6-Hydroxydopamine	HMDB0001537	6-Hydroxydopamine	0.643999	0.00830034	0.0281737	0.0383278	0.307383	0.502463	-0.605671	0.00329762	0.00994565
M105T297_NEG	0.781	Glyceric acid	HMDB0000139	Glyceric acid	0.0536303	0.910555	0.930928	-0.453339	0.0162561	0.0819353	-0.506969	0.0559616	0.10196
M268T43_2_POS	0.7799	Myristoleic acid	HMDB0002000	Myristoleic acid	1.06572	1.88e-05	0.000285108	0.42763	0.0363484	0.128536	-0.638088	0.00520298	0.0143082
M277T358_NEG	0.7792	gamma-Glutamyl-L-methionine	HMDB0034367	gamma-Glutamylmethionine	-0.553351	0.0239472	0.0670975	0.869128	0.178474	0.351038	1.42248	0.00553034	0.0149093
M117T141_NEG	0.7765	2-Methyl-3-hydroxybutyric acid	HMDB0000354	2-Methyl-3-hydroxybutyric acid	0.0204998	0.782705	0.856218	0.551825	0.0162561	0.0819353	0.531325	0.0507375	0.0944768
M241T421_POS	0.7762	L-Cystine	HMDB0000192	L-Cystine	2.39018	0.000142315	0.00124316	3.38039	0.000606942	0.0128758	0.990207	0.705414	0.766026
M131T121_NEG	0.7722	Hydroxyisocaproic acid	HMDB0000746	Hydroxyisocaproic acid	0.0244754	0.820562	0.882996	0.49198	0.170264	0.340598	0.467505	0.0345372	0.0688425
M179T226_NEG	0.7685	L-Sorbose	HMDB0001266	L-Sorbose	-0.630911	4.83e-07	2.41e-05	-0.0189976	0.616516	0.748897	0.611913	5.38772e-08	4.57187e-06
M129T29_NEG	0.7677	ketoisocaproic acid	HMDB0000695	Ketoleucine	0.681749	0.140389	0.258176	-0.0407962	0.780726	0.862572	-0.722546	0.0890302	0.151097
M227T345_POS	0.7674	Dimethyl sulfone	HMDB0004983	Dimethyl sulfone	0.537544	0.000999669	0.00568585	-0.176939	0.546369	0.700957	-0.714483	1.68022e-07	7.67729e-06
M241T229_POS	0.7648	6-Phospho-D-gluconate	HMDB0001316	6-Phosphogluconic acid	-0.0913078	0.502746	0.65923	-0.254409	0.060588	0.180851	-0.163101	0.148893	0.223339
M230T417_POS	0.7613	Pro-Asn	HMDB0029012	Prolyl-Asparagine	-0.479057	0.310444	0.46101	0.00853092	0.934264	0.960126	0.487588	0.291171	0.388664
M149T177_NEG	0.7598	D-Ribose	HMDB0000283	D-Ribose	-0.211248	0.991852	0.996887	-0.210121	0.53282	0.694068	0.00112677	0.736023	0.793463
M221T270_POS	0.7592	Thr-Thr	HMDB0029071	Threoninyl-Threonine	0.440869	0.197468	0.333228	0.905889	0.00805296	0.0543575	0.46502	0.0620233	0.109976
M306T507_POS	0.7556	Met-Arg	HMDB0028967	Methionyl-Arginine	2.11975	0.0443814	0.107602	-1.65041	0.310444	0.502463	-3.77016	0.000375133	0.00171407
M276T448_POS	0.7555	Glu-Lys	HMDB0004207	Glutamyllysine	0.607281	0.00996919	0.0321832	0.0945564	0.380835	0.577081	-0.512725	0.160852	0.238269
M112T161_NEG	0.7465	Creatinine	HMDB0000562	Creatinine	0.64206	0.00690494	0.0250094	0.302487	0.292969	0.495794	-0.339573	0.0465717	0.0884386
M148T93_POS	0.7381	O-Acetyl-L-serine	HMDB0003011	O-Acetylserine	1.68802	0.192257	0.326288	0.961711	0.0761647	0.209453	-0.72631	0.536165	0.618411
M269T169_POS	0.7371	His-Met	HMDB0028891	Histidinyl-Methionine	-1.11851	0.000300628	0.00217749	-0.0868064	0.736023	0.834347	1.0317	0.000274495	0.00141783
M311T40_NEG	0.7358	Arachidic acid	HMDB0002212	Arachidic acid	0.490407	0.143184	0.260096	-0.314883	0.320384	0.511581	-0.805289	0.00260774	0.00828342
M261T432_POS	0.7353	Lys-Asn	HMDB0028946	Lysyl-Asparagine	1.70723	5.55e-05	0.00065911	0.348874	0.120215	0.270483	-1.35835	0.00144343	0.00529258
M167T385_2_NEG	0.7347	Uric acid	HMDB0000289	Uric acid	-0.276449	0.445482	0.600037	0.462261	0.322273	0.511867	0.73871	0.0890302	0.151097
M201T23_NEG	0.7223	Caffeic Acid	HMDB0001964	Caffeic acid	1.10507	0.00965611	0.0315214	0.201082	0.627978	0.759713	-0.903985	0.055145	0.101099
M191T96_NEG	0.7125	D-Galactarate	HMDB0000639	Galactaric acid	-0.628273	0.171859	0.30292	0.161088	0.991852	0.995203	0.789361	0.246507	0.333542
M274T447_NEG	0.7091	3-Deoxy-2-keto-6-phosphogluconic acid	HMDB0001376	2-Keto-3-deoxy-6-phosphogluconic acid	0.901058	0.0679954	0.145333	-0.428317	0.297727	0.497801	-1.32937	0.00419749	0.0119871
M444T446_POS	0.7066	Guanosine 5'-diphosphate (GDP)	HMDB0001201	Guanosine diphosphate	-2.18612	0.000606942	0.00371674	2.28269	0.13051	0.285012	4.46881	1.12909e-06	2.03236e-05
M87T365_POS	0.7057	Diacetyl	HMDB0003407	Diacetyl	-0.46924	0.0295933	0.078827	-0.288612	0.180025	0.352921	0.180628	0.364228	0.458404
M289T427_POS	0.7007	Thr-Lys	HMDB0029066	Threoninyl-Lysine	1.20978	0.00108394	0.00585325	-0.135705	0.467673	0.64305	-1.34548	0.00443293	0.0124794
M321T30_NEG	0.6999	D-Mannitol 1-phosphate	HMDB0001530	Mannitol 1-phosphate	1.03306	0.00137664	0.00687163	0.0911199	0.983548	0.990216	-0.941936	0.00590883	0.0157392
M104T327_POS	0.6981	Dimethylglycine	HMDB0000092	Dimethylglycine	-0.918144	0.00771256	0.0269486	-0.424599	0.0677265	0.191313	0.493545	0.101506	0.16656
M189T382_2_POS	0.6896	N.alpha.-Acetyl-L-lysine	HMDB0000446	N-Alpha-acetyllysine	0.408195	0.157796	0.284033	-0.619531	0.015835	0.0819353	-1.02773	0.000492476	0.00213526
M482T186_POS	0.6849	1-Stearoyl-2-hydroxy-sn-glycero-3-phosphoethanolamine	HMDB0011130	LysoPE(18:0/0:0)	1.34229	0.00632736	0.0232003	1.31229	0.0229798	0.0974999	-0.0299964	0.235743	0.321911
M163T204_NEG	0.6839	L-Fucose	HMDB0000174	L-Fucose	0.27132	0.82857	0.888414	-0.268085	0.10114	0.244108	-0.539405	0.117083	0.183987
M354T34_POS	0.6838	Phytanic acid	HMDB0000801	Phytanic acid	1.30374	0.000101528	0.00100513	0.39409	0.216008	0.399716	-0.909651	0.00554707	0.0149093
M361T39_POS	0.6823	Arachidonoylglycine	HMDB0005096	N-Arachidonoylglycine	-0.0504573	0.812549	0.875966	-0.0783873	0.958886	0.975305	-0.02793	0.820562	0.864209
M261T96_NEG	0.6794	Propionylglycine	HMDB0000783	Propionylglycine	1.87391	0.0085617	0.0285711	0.325925	0.657524	0.779579	-1.54799	0.00272969	0.00862464
M401T38_POS	0.6779	7-Oxocholesterol	HMDB0000501	7-Ketocholesterol	0.971832	0.00172281	0.00812182	-0.121924	0.934263	0.960126	-1.09376	0.00205117	0.00680667
M134T45_POS	0.6749	Pyridoxine	HMDB0000239	Pyridoxine	1.41433	0.186937	0.319083	0.569442	0.476826	0.646671	-0.844891	0.407116	0.495547
M219T361_POS	0.6691	Leu-Ser	HMDB0028938	Leucyl-Serine	-0.614413	0.0319927	0.0833494	0.509464	0.0587337	0.177582	1.12388	4.75872e-06	5.43592e-05
M285T379_POS	0.6658	3-Hydroxykynurenine	HMDB0000732	Hydroxykynurenine	-0.177815	0.0477371	0.113352	-0.0632482	0.476814	0.646671	0.114567	0.337626	0.435033
M258T303_NEG	0.6637	D-Glucosamine 1-phosphate (Glucosamine-1P)	HMDB0001109	Glucosamine-1P	-0.672993	0.0266455	0.0729373	0.131659	0.616516	0.748897	0.804652	0.397859	0.489292
M288T481_POS	0.6621	Ile-Asp	HMDB0028903	Isoleucyl-Aspartate	1.2143	2.46e-05	0.000339612	0.560901	0.0392004	0.13384	-0.653404	0.0443814	0.0853157
M284T379_POS	0.6604	Ile-Asn	HMDB0028902	Isoleucyl-Asparagine	-1.47375	1.94e-06	5.23e-05	-0.638403	0.0889115	0.22993	0.835352	0.0266455	0.0547661
M198T335_POS	0.6581	Phosphoglycolic acid	HMDB0000816	Phosphoglycolic acid	-0.768321	0.0777978	0.163293	0.100645	0.442882	0.618993	0.868966	0.0220884	0.0466923
M378T258_NEG	0.6567	S-Lactoylglutathione	HMDB0001066	S-Lactoylglutathione	0.0572589	0.64562	0.746105	-0.379602	0.476838	0.646671	-0.436861	0.107743	0.173927
M174T323_POS	0.6553	N-Phenylacetamide	HMDB0001250	N-Acetylarylamine	1.17967	0.0187347	0.0551006	2.32265	0.00553034	0.0450605	1.14297	0.657506	0.724599
M336T428_POS	0.6533	N-Acetylglucosaminylasparagine	HMDB0000489	Aspartylglycosamine	-1.13071	0.00178279	0.00827327	0.335459	0.170299	0.340598	1.46616	2.26069e-05	0.000181466
M144T97_POS	0.6532	Glucosamine	HMDB0001514	Glucosamine	-0.95882	0.00154975	0.00748416	0.820909	0.0928509	0.231254	1.77973	1.29464e-06	2.13616e-05
M86T330_POS	0.6505	3-Aminobutanoic acid	HMDB0031654	3-Aminobutanoic acid	0.474001	0.0245898	0.0682864	0.155946	0.556707	0.710875	-0.318055	0.0145431	0.0328464
M404T215_POS	0.6504	Tyr-Arg	HMDB0005768	Kyotorphin	-1.65395	0.00590883	0.0219365	-0.552339	0.613422	0.748198	1.10162	0.00415215	0.0119871
M151T62_POS	0.6484	2-Ethoxyethanol	HMDB0031213	2-Ethoxyethanol	0.579397	0.852769	0.902936	0.0689581	0.718209	0.82164	-0.510439	0.66498	0.730126
M173T434_NEG	0.6477	cis-Aconitate	HMDB0000072	cis-Aconitic acid	0.364434	0.373099	0.534026	0.0631453	0.751487	0.845423	-0.301288	0.64562	0.714149
M176T258_POS	0.6448	L-Norleucine	HMDB0001645	L-Norleucine	0.344133	0.00219179	0.00946048	0.302303	0.332379	0.523736	-0.0418298	0.0454302	0.0870501
M341T40_POS	0.6445	1-Stearoyl-rac-glycerol	HMDB0031075	Glycerol 1-octadecanoate	0.211702	0.439308	0.598506	0.167509	0.502735	0.668094	-0.0441929	0.542969	0.622658
M114T321_POS	0.6444	6-Aminocaproic acid	HMDB0001901	Aminocaproic acid	0.106445	0.397833	0.558713	-0.174176	0.66498	0.783736	-0.280622	0.231695	0.317129
M161T296_2_NEG	0.6384	D-Tagatose	HMDB0003418	D-Tagatose	1.28467	8.7e-05	0.000906855	-0.379108	0.300707	0.497801	-1.66378	2.28978e-07	8.50081e-06
M146T38_POS	0.638	Acetylcholine	HMDB0000895	Acetylcholine	-1.11445	0.0677265	0.145333	2.27054	0.000468756	0.0121474	3.38499	6.87931e-06	6.76795e-05
M359T295_NEG	0.6346	D-Fructose	HMDB0000660	D-Fructose	1.24622	0.00080583	0.00464721	-0.165391	1	1	-1.41161	0.00039326	0.00178318
M157T177_NEG	0.6335	Allantoin	HMDB0000462	Allantoin	1.34503	0.0135833	0.0422434	0.166058	0.660377	0.781403	-1.17897	0.0162561	0.0357089
M275T440_POS	0.6299	Ser-Lys	HMDB0029044	Seryllysine	1.45161	0.000511795	0.00320007	0.591793	0.110554	0.252574	-0.859812	0.0928509	0.155689
M281T223_POS	0.6246	Tyr-Val	HMDB0029118	Tyrosyl-Valine	1.43341	0.317272	0.468804	0.500612	0.502758	0.668094	-0.932802	0.190392	0.273172
M369T35_POS	0.6243	Lathosterol	HMDB0001170	Lathosterol	1.10434	0.000136041	0.00124316	0.409629	0.137635	0.291983	-0.694715	0.0989297	0.163234
M186T108_POS	0.617	N-Acetylmannosamine	HMDB0001129	N-Acetylmannosamine	1.6413	0.427254	0.588837	4.32259	0.0153189	0.0819353	2.68129	0.395581	0.488513
M104T293_POS	0.6155	Choline	HMDB0000097	Choline	0.102859	0.395581	0.558135	-0.317479	0.0256922	0.104529	-0.420338	0.115307	0.181677
M193T164_NEG	0.6101	D-galacturonic acid	HMDB0002545	Galacturonic acid	-0.207186	0.235743	0.376449	0.248091	0.302523	0.497801	0.455278	0.0266455	0.0547661
M115T55_NEG	0.6069	Fumarate	HMDB0000134	Fumaric acid	-0.173179	0.317272	0.468804	0.253406	0.536165	0.695375	0.426586	0.056466	0.10196
M261T408_POS	0.6031	Ile-Glu	HMDB0028906	Isoleucyl-Glutamate	-0.525983	0.0814371	0.169139	-0.230137	0.183517	0.358475	0.295846	0.330525	0.427738
M168T287_POS	0.6007	2-Hydroxy-5-methoxybenzoic acid	HMDB0001868	5-Methoxysalicylic acid	0.203689	0.627969	0.735726	0.452536	0.718194	0.82164	0.248847	0.36973	0.464312
M147T292_POS	0.6006	4-Hydroxycinnamic acid	HMDB0002035	4-Hydroxycinnamic acid	0.0360076	0.337561	0.492656	0.655151	0.00138906	0.0196986	0.619143	0.00609204	0.0161548
M781T41_NEG	0.5	2-Oleoyl-1-palmitoyl-sn-glycero-3-phosphocholine(PC(16:0/18:1(9Z)))	HMDB0007972	PC(16:0/18:1(9Z))	0.65399	0.143184	0.260096	-0.846016	0.0363484	0.128536	-1.50001	0.00173878	0.00614782
M257T138_NEG	0.5	3-Methyluridine	HMDB0004813	3-Methyluridine	-0.264564	0.261097	0.407065	0.33752	0.322286	0.511867	0.602084	0.0422458	0.0822754
M149T365_POS	0.5	Hydroxyacetone	HMDB0006961	Hydroxyacetone	0.161247	0.0927888	0.187355	0.0775762	0.496162	0.66234	-0.0836709	0.13218	0.204563
M192T45_POS	0.5	L-Arabinose	HMDB0000646	L-Arabinose	1.26059	0.000214474	0.00169863	0.414975	0.206792	0.387491	-0.845616	0.00429151	0.0121388
M157T202_POS	0.5	N2-Acetyl-L-ornithine	HMDB0003357	N-Acetylornithine	0.888993	0.0634506	0.13812	0.639856	0.13486	0.291432	-0.249137	0.457877	0.546142
M210T211_NEG	0.49995	Kynurenic acid	HMDB0000715	Kynurenic acid	-1.43658	4.87e-07	2.41e-05	-0.531031	0.0129574	0.0769816	0.905552	0.000346626	0.0016347
M345T433_POS	0.49995	Pro-Tyr	HMDB0029029	Prolyl-Tyrosine	-1.66099	0.000307928	0.00217749	-0.250479	0.0908553	0.231254	1.41051	0.0177214	0.0385586
M137T36_NEG	0.4999	4-Hydroxybenzoate	HMDB0000500	4-Hydroxybenzoic acid	0.425592	0.0930466	0.187355	-0.447297	0.613422	0.748198	-0.872889	0.0226948	0.047804
M130T387_NEG	0.4999	N-Acetyl-L-alanine	HMDB0000766	N-Acetyl-L-alanine	-1.08564	0.000262468	0.00199879	-0.563915	0.0209144	0.0927254	0.521725	0.0336752	0.06736
M320T252_NEG	0.4999	O-Phosphotyrosine	HMDB0006049	O-Phosphotyrosine	-0.565235	0.00191294	0.00880842	0.0276844	0.926068	0.957391	0.592919	0.00590748	0.0157392
M241T44_NEG	0.4999	Pentadecanoic Acid	HMDB0000826	Pentadecanoic acid	1.4594	4.61e-07	2.41e-05	0.839322	0.000241985	0.0110568	-0.620082	0.00127199	0.00481249
M555T46_NEG	0.49985	alpha-Linolenic acid	HMDB0001388	Alpha-Linolenic acid	1.39723	0.000106192	0.00101739	-0.688752	0.27445	0.479481	-2.08598	0.000172332	0.000939128
M225T365_POS	0.4998	6-Benzylaminopurine	HMDB0039238	Cytokinin B	0.268924	0.519439	0.666243	-0.851697	0.0066953	0.0472583	-1.12062	0.000719868	0.00296945
M159T114_NEG	0.49975	3-Hexanone	HMDB0000753	3-Hexanone	0.0953835	0.910555	0.930928	0.376944	0.702852	0.812245	0.281561	0.522664	0.608763
M187T45_NEG	0.49975	3-Hydroxycapric acid	HMDB0002203	3-Hydroxycapric acid	0.129161	0.397872	0.558713	0.124494	0.353441	0.549592	-0.00466682	0.812554	0.857295
M149T41_NEG	0.49975	3-Hydroxymandelic acid	HMDB0000750	3-Hydroxymandelic acid	0.209479	0.20109	0.337422	0.309858	0.148904	0.310347	0.100379	0.830167	0.871235
M182T332_POS	0.4997	Pargyline	HMDB0015563	Pargyline	0.560333	0.0869844	0.178168	-0.504253	0.0538564	0.168372	-1.06459	0.00218437	0.00712919
M173T307_NEG	0.4996	Dihydrouracil	HMDB0000076	Dihydrouracil	-0.374461	0.171859	0.30292	-1.2841	0.00877764	0.0572958	-0.909635	0.0217175	0.0460722
M168T371_POS	0.49945	Imidazoleacetic acid	HMDB0002024	Imidazoleacetic acid	-1.00293	0.00712359	0.0253433	-0.206144	0.427254	0.60715	0.796789	0.0709597	0.123246
M206T364_POS	0.4994	Xanthurenic acid	HMDB0000881	Xanthurenic acid	0.472488	0.219834	0.35874	0.195919	0.613422	0.748198	-0.276569	0.403638	0.494353
M110T400_POS	0.49915	Imidazole	HMDB0001525	Imidazole	-0.471587	0.0302667	0.0798084	0.167803	0.300707	0.497801	0.639391	0.00187728	0.00652108
M272T425_POS	0.49895	Lys-Ser	HMDB0028960	Lysyl-Serine	-1.22659	1.08e-06	3.73e-05	-0.893595	0.000232132	0.0110568	0.332993	0.143141	0.21635
M372T45_1_POS	0.49895	Tamoxifen	HMDB0014813	Tamoxifen	0.0859556	0.664997	0.756721	1.29803	0.0302667	0.117939	1.21208	0.0414877	0.0810647
M263T28_NEG	0.4989	Thymidine	HMDB0000273	Thymidine	2.20767	0.00391249	0.0151897	0.769078	0.0414877	0.140821	-1.43859	0.165425	0.241432
M219T79_NEG	0.4988	DL-Vanillylmandelic acid	HMDB0000291	Vanillylmandelic acid	-0.445086	0.20844	0.343926	0.470813	0.9097	0.947232	0.915899	0.353454	0.446706
M115T367_NEG	0.49875	Maleic acid	HMDB0000176	Maleic acid	-0.413637	0.0890302	0.181732	0.312465	0.0930466	0.231254	0.726101	0.000106192	0.000637152
M233T407_NEG	0.4984	Acetylglycine	HMDB0000532	Acetylglycine	-0.354048	0.657515	0.753994	0.59792	0.0162944	0.0819353	0.951968	0.00100571	0.00393022
M244T203_POS	0.49835	1,7-Dimethylxanthine	HMDB0001860	Paraxanthine	1.6049	0.279003	0.429347	0.295728	0.860859	0.914506	-1.30917	0.16084	0.238269
M303T471_POS	0.4983	Lys-Asp	HMDB0028947	Lysyl-Aspartate	1.26645	0.0363535	0.0911138	-0.606318	0.362156	0.555867	-1.87277	0.00488058	0.013547
M228T252_NEG	0.4983	Phenylpropionylglycine	HMDB0000860	Phenylpropionylglycine	-0.0232245	0.556685	0.691807	-0.139302	0.598987	0.745908	-0.116077	0.239752	0.325247
M134T334_POS	0.4979	Methyl acetoacetate	HMDB0000310	Methylacetoacetic acid	-0.0289822	0.515992	0.666243	-1.09078	0.000359831	0.0111415	-1.06179	0.000189694	0.00102435
M159T273_POS	0.49775	DL-Norvaline	HMDB0013716	Norvaline	0.363571	0.529404	0.671936	-0.307673	0.317272	0.507977	-0.671244	0.120215	0.187915
M232T202_POS	0.49765	Lys-Cys	HMDB0028948	Lysyl-Cysteine	1.54033	0.00771256	0.0269486	-0.468856	0.751487	0.845423	-2.00919	0.00191294	0.00653224
M669T252_NEG	0.4975	Rutin	HMDB0003249	Rutin	-1.66245	0.120215	0.229606	-0.721293	0.127036	0.281565	0.941152	0.0158407	0.0351097
M260T520_POS	0.4974	Lys-Leu	HMDB0028955	Lysyl-Leucine	-0.656502	0.0246015	0.0682864	0.178024	0.455184	0.62733	0.834526	0.000557234	0.00231466
M191T45_POS	0.4973	Quinaldic acid	HMDB0000842	Quinaldic acid	1.31858	3.8e-05	0.000490494	0.474967	0.235756	0.429567	-0.843611	0.00278967	0.00872138
M294T424_POS	0.49725	Ile-Tyr	HMDB0028919	Isoleucyl-Tyrosine	0.681301	0.0127812	0.0401696	-0.279478	0.69028	0.805552	-0.960779	0.000405524	0.00182486
M343T357_POS	0.4971	Pro-Trp	HMDB0029028	Prolyl-Tryptophan	2.68606	8.55e-07	3.73e-05	0.501823	0.483249	0.652386	-2.18423	0.000300628	0.00146371
M175T281_POS	0.49695	Gly-Val	HMDB0028854	Glycyl-Valine	-0.20295	0.627969	0.735726	0.321625	0.281837	0.48666	0.524575	0.105955	0.172431
M342T214_POS	0.4969	Ile-Phe	HMDB0028914	Isoleucyl-Phenylalanine	-0.221937	0.563586	0.693236	-0.280936	0.613393	0.748198	-0.0589998	1	1
M342T410_POS	0.4967	Ser-Gly	HMDB0029039	Serylglycine	0.82341	0.0551384	0.123158	0.740269	0.0778635	0.212248	-0.0831408	0.868967	0.902389
M263T222_POS	0.49665	Phe-Asp	HMDB0028991	Phenylalanyl-Aspartate	-1.59926	1.7e-06	5.04e-05	-0.395542	0.392129	0.582312	1.20372	7.10844e-05	0.000454023
M309T452_POS	0.49635	Phe-Val	HMDB0029008	Phenylalanyl-Valine	0.19692	0.69521	0.782111	-0.182935	0.60218	0.746753	-0.379855	0.114693	0.181677
M542T161_POS	0.49625	Ile-Met	HMDB0028913	Isoleucyl-Methionine	1.27019	0.457889	0.612581	1.7276	0.137635	0.291983	0.457411	0.353454	0.446706
M201T326_POS	0.4958	Ile-Ser	HMDB0028916	Isoleucyl-Serine	-0.815401	0.0436576	0.106281	-0.0989241	0.705414	0.813623	0.716477	0.00823002	0.020201
M719T50_POS	0.49555	1-Palmitoyl-2-oleoyl-sn-glycero-3-phosphoethanolamine	HMDB0008927	PE(16:0/18:1(9Z))	2.00604	0.00202561	0.00897919	2.58236	0.00148899	0.0201014	0.576319	0.894378	0.923931
M298T237_POS	0.49545	His-Thr	HMDB0028895	Histidinyl-Threonine	-4.64059	0.000120224	0.00111583	2.94327	0.0869758	0.226595	7.58387	1.63114e-06	2.42224e-05
M315T329_POS	0.4952	Lys-Trp	HMDB0028962	Lysyl-Tryptophan	2.10443	0.0137352	0.0424932	0.700461	0.403638	0.589094	-1.40397	0.0969291	0.160834
M213T44_NEG	0.49495	Tridecanoic acid (Tridecylic acid)	HMDB0000910	Tridecanoic acid	1.34303	9.71e-07	3.73e-05	0.817875	0.000557234	0.0127306	-0.525158	0.00781055	0.0192509
M405T395_POS	0.4946	Pro-Ser	HMDB0029026	Prolyl-Serine	0.025094	0.418846	0.578592	-0.718211	0.0930466	0.231254	-0.743305	0.00722385	0.0183375
M246T519_POS	0.49435	Lys-Val	HMDB0028964	Lysyl-Valine	-1.22315	2.52e-06	6.23e-05	0.184031	0.25504	0.454935	1.40719	2.19061e-09	8.02742e-07
M261T191_NEG	0.4941	Stavudine	HMDB0014787	Stavudine	0.250781	0.0908377	0.184786	-0.613504	0.0106162	0.0670851	-0.864285	0.064949	0.11448
M259T238_POS	0.4938	Acadesine (Drug)	HMDB0062179	AICA-riboside	-0.154879	0.563692	0.693236	0.246699	0.442882	0.618993	0.401578	0.110554	0.177484
M197T245_POS	0.4938	Agmatine	HMDB0001432	Agmatine	0.152906	0.812554	0.875966	0.959757	0.124488	0.278717	0.806851	0.0538499	0.09935
M103T188_NEG	0.493	Acetaldehyde	HMDB0000990	Acetaldehyde	-0.255251	0.101506	0.202331	-0.239338	0.120215	0.270483	0.0159125	0.991852	0.995203
M286T164_POS	0.49295	Gly-Phe	HMDB0028848	Glycyl-Phenylalanine	0.621087	0.0239396	0.0670975	-0.173705	0.570666	0.721224	-0.794792	0.0466015	0.0884386
M239T295_POS	0.4929	Tyr-Gly	HMDB0029105	Tyrosyl-Glycine	1.03103	0.00712515	0.0253433	-0.331983	0.40948	0.591804	-1.36301	0.00154975	0.0055791
M269T399_POS	0.4928	Ile-Ala	HMDB0028900	Isoleucyl-Alanine	-0.227804	0.340868	0.496264	-0.873561	0.00047367	0.0121474	-0.645757	0.0288127	0.0584122
M137T43_POS	0.49205	2(1H)-Pyridinone	HMDB0013751	2-Hydroxypyridine	0.488547	0.231707	0.372992	-0.476161	0.129614	0.285012	-0.964708	0.0149667	0.033675
M282T268_NEG	0.49185	3'-O-Methylinosine	NA	NA	-0.00967572	0.844682	0.900722	0.624661	0.0345421	0.12511	0.634337	0.000746866	0.00305957
M198T42_POS	0.4907	9-Decen-1-ol	HMDB0059861	9-Decenol	1.04178	0.00108194	0.00585325	0.566205	0.031988	0.118773	-0.475576	0.047725	0.0900527
M326T41_POS	0.4902	2,6-Dihydroxybenzoic acid	HMDB0013676	2,6-Dihydroxybenzoic acid	2.31102	0.00134306	0.00687163	3.27497	0.0217175	0.0928073	0.963948	0.563682	0.641431
M148T322_POS	0.4899	4-Pyridoxic acid	HMDB0000017	4-Pyridoxic acid	0.98017	3.32e-09	4.84e-07	0.203777	0.120215	0.270483	-0.776393	3.10079e-07	9.69404e-06
M270T44_POS	0.48955	Tyr-Ala	HMDB0029098	Tyrosyl-Alanine	1.40672	0.000747859	0.0043983	0.344174	0.351412	0.54787	-1.06254	0.000776086	0.0031575
M104T125_POS	0.48925	L-2-Aminobutyric acid	HMDB0000452	L-Alpha-aminobutyric acid	-0.226053	0.47045	0.625162	-0.54052	0.0695811	0.194043	-0.314467	0.176816	0.254924
M211T256_POS	0.4891	Caprylic acid	HMDB0000482	Caprylic acid	0.185925	0.19387	0.328088	0.0855654	0.375244	0.570064	-0.10036	0.522597	0.608763
M335T430_POS	0.48855	Nicotinamide ribotide	HMDB0000229	Nicotinamide ribotide	-0.959785	0.00227417	0.00971841	0.467644	0.0392057	0.13384	1.42743	1.87993e-05	0.000157279
M328T214_POS	0.48835	Phe-Tyr	HMDB0029007	Phenylalanyl-Tyrosine	-0.0280918	0.13051	0.243019	-0.285723	0.69028	0.805552	-0.257632	0.0559616	0.10196
M351T244_NEG	0.48795	.beta.-Estradiol 3-sulfate	HMDB0004448	Estradiol-17beta 3-sulfate	0.0546865	0.591872	0.713127	0.433283	0.0245898	0.102142	0.378596	0.0411835	0.0807359
M346T391_POS	0.48715	Tyr-Phe	HMDB0029112	Tyrosyl-Phenylalanine	0.153034	0.055145	0.123158	-0.206233	0.392117	0.582312	-0.359267	0.0507375	0.0944768
M427T427_POS	0.4864	Tyr-Met	HMDB0029111	Tyrosyl-Methionine	-2.4854	0.0172269	0.0514669	3.12139	0.00909139	0.0586987	5.60679	5.99323e-06	6.23753e-05
M287T371_POS	0.4846	Val-Met	HMDB0029133	Valyl-Methionine	0.442424	0.433244	0.591602	-0.523396	0.269948	0.473007	-0.96582	0.00205059	0.00680667
M290T384_POS	0.4844	Atropine	HMDB0014712	Atropine	-0.48002	0.248187	0.390009	0.721903	0.00298234	0.0316341	1.20192	0.000374582	0.00171407
M1032T444_POS	0.48405	Oleoyl-CoA	HMDB0001322	Oleoyl-CoA	-1.229	0.476838	0.632236	-1.35466	0.204735	0.386071	-0.125659	0.502758	0.592536
M199T270_POS	0.48185	N-Tigloylglycine	HMDB0000959	Tiglylglycine	-0.767034	0.0205149	0.0591545	0.211755	0.630998	0.761815	0.978788	0.00315781	0.00966876
M178T184_NEG	0.4798	Hippuric acid	HMDB0000714	Hippuric acid	0.630466	0.310444	0.46101	0.394832	0.587993	0.736852	-0.235634	0.442882	0.530387
M123T292_POS	0.47955	Glutaraldehyde	HMDB0029599	Glutaral	0.00833286	0.403625	0.564162	0.559805	0.000747114	0.0147929	0.551472	0.00628888	0.0163916
M405T431_POS	0.4795	Ser-Pro	HMDB0029047	Serylproline	-0.0923487	0.885231	0.924125	0.321317	0.19943	0.379684	0.413666	0.192257	0.274521
M125T463_POS	0.4793	4-Hydroxybutanoic acid lactone	HMDB0000549	Gamma-Butyrolactone	-0.62287	0.0141354	0.0435047	0.620044	0.105486	0.248764	1.24291	0.000284239	0.00141881
M361T391_POS	0.4789	Promethazine	HMDB0015202	Promethazine	0.511739	0.00120598	0.00639799	-0.0956525	0.375192	0.570064	-0.607392	0.000272888	0.00141783
M222T255_POS	0.47655	N-Acetyl-D-glucosamine	HMDB0000215	N-Acetyl-D-glucosamine	0.416841	0.522664	0.666243	-0.271521	0.230035	0.420433	-0.688362	0.0465955	0.0884386
M395T26_NEG	0.47645	pregnenolone sulfate	HMDB0000774	Pregnenolone sulfate	0.625187	0.0336656	0.086239	-0.163105	0.613422	0.748198	-0.788292	0.0153954	0.0343793
M292T426_POS	0.4763	Gamma-Glutamylcysteine	HMDB0001049	gamma-Glutamylcysteine	-0.450369	0.244002	0.387533	-0.288931	0.445482	0.619711	0.161439	0.76705	0.819474
M255T328_POS	0.47535	D-Pinitol	HMDB0034219	D-Pinitol	0.464082	0.627969	0.735726	0.432765	0.0525738	0.167917	-0.0313168	0.386438	0.481224
M415T479_POS	0.4745	L-NG-Monomethylarginine	HMDB0029416	NA	-0.335391	0.0538564	0.123041	-0.10875	0.146023	0.308674	0.226641	0.852765	0.888675
M245T368_NEG	0.4735	gamma-L-Glutamyl-L-valine	HMDB0011172	gamma-Glutamylvaline	-0.900541	0.0112994	0.0362802	0.617575	0.0695735	0.194043	1.51812	3.25166e-05	0.000244612
M313T42_POS	0.4735	Phe-Phe	HMDB0013302	Phenylalanylphenylalanine	1.76569	0.00055238	0.00341785	-0.311355	0.642644	0.771205	-2.07705	0.000804243	0.0032498
M87T123_NEG	0.47315	Pyruvate	HMDB0000243	Pyruvic acid	-0.243175	0.115307	0.220942	0.161674	0.105955	0.248764	0.404849	0.00160953	0.00572491
M253T217_POS	0.4731	5-Amino-4-carbamoylimidazole (AICA)	HMDB0003192	5-Aminoimidazole-4-carboxamide	3.04665	0.00632736	0.0232003	-3.90366	0.0137352	0.0784491	-6.9503	4.47519e-06	5.21228e-05
M202T233_POS	0.4722	3-Hydroxybenzoate	HMDB0002466	3-Hydroxybenzoic acid	0.455631	1.76e-05	0.000280402	-0.0485593	0.165425	0.333094	-0.504191	5.38649e-06	5.98215e-05
M295T201_POS	0.472	Leu-Tyr	HMDB0028941	Leucyl-Tyrosine	-0.19812	0.515992	0.666243	4.04652	0.000197692	0.0110568	4.24464	0.000300628	0.00146371
M406T366_POS	0.47115	N-Acetyl-D-lactosamine	HMDB0001542	N-Acetyllactosamine	-0.309574	0.375257	0.535824	-0.258558	0.470474	0.643921	0.0510154	0.710516	0.768754
M218T250_POS	0.47095	Ala-Glu	HMDB0028686	Alanyl-Glutamic acid	1.12618	0.0477492	0.113352	0.55648	0.362156	0.555867	-0.569703	0.292956	0.39017
M275T35_POS	0.47	Lys-Lys	HMDB0028956	Lysyl-Lysine	1.22769	0.418846	0.578592	1.231	0.403638	0.589094	0.00331377	0.967104	0.985351
M185T61_POS	0.46915	3-Methoxytyramine	HMDB0000022	3-Methoxytyramine	-0.0681591	0.885228	0.924125	-0.083398	0.950672	0.96861	-0.015239	0.751487	0.807203
M764T158_NEG	0.46735	1,2-Distearoyl-sn-glycerol 3-phosphate	NA	NA	-1.76664	0.0680178	0.145333	-3.02754	0.00108194	0.0183621	-1.2609	0.135903	0.208596
M217T362_POS	0.46715	N-.alpha.-Acetyl-L-arginine	HMDB0004620	N-a-Acetyl-L-arginine	-0.190969	0.206792	0.342158	-0.663032	0.00516614	0.0450605	-0.472062	0.00676255	0.017465
M287T313_POS	0.4663	N-Acetyl-L-tyrosine	HMDB0000866	N-Acetyl-L-tyrosine	-1.3486	0.0501159	0.116285	2.26731	0.0172209	0.0819353	3.61591	0.000130746	0.000768941
M300T340_NEG	0.46415	Tetrahydrobiopterin	HMDB0000027	Tetrahydrobiopterin	0.0865728	0.584746	0.711339	2.01061	0.30251	0.497801	1.92403	0.176792	0.254924
M201T320_2_NEG	0.4613	Sebacic acid	HMDB0000792	Sebacic acid	1.92268	0.0280882	0.0754949	0.354888	0.798447	0.871833	-1.56779	0.0814371	0.139405
M265T387_POS	0.4579	Val-Phe	HMDB0029134	Valyl-Phenylalanine	0.48259	0.455184	0.610337	2.31183	0.0355081	0.127829	1.82924	0.146012	0.220129
M146T292_POS	0.45765	(R)-3-Hydroxybutyric acid	HMDB0000011	(R)-3-Hydroxybutyric acid	0.817264	0.38645	0.549166	0.276259	0.650076	0.773848	-0.541005	0.364254	0.458404
M335T387_NEG	0.45705	Homogentisic acid	HMDB0000130	Homogentisic acid	-1.13312	0.0217175	0.0623199	0.51212	0.395581	0.583064	1.64524	0.000156664	0.000886273
M246T247_POS	0.45605	Methimazole	HMDB0014901	Methimazole	-0.87148	0.0133451	0.0417209	-0.0387143	0.650085	0.773848	0.832765	0.0120205	0.0278913
M173T238_POS	0.4559	Trimethylamine N-oxide	HMDB0000925	Trimethylamine N-oxide	0.149072	0.587993	0.711339	-0.330246	0.223747	0.411495	-0.479318	0.0153927	0.0343793
M233T201_POS	0.4549	Melatonin	HMDB0001389	Melatonin	3.1146	0.0302667	0.0798084	0.617311	0.820562	0.884598	-2.49729	0.0587337	0.105084
M260T386_POS	0.4532	alpha-D-Glucose 1-phosphate	HMDB0001586	Glucose 1-phosphate	-0.933518	7.84e-05	0.000846482	-0.214128	0.407116	0.591264	0.71939	0.00298391	0.00918363
M180T187_POS	0.4514	L-homoserine	HMDB0000719	L-Homoserine	-0.40297	0.0177183	0.0526233	0.165395	0.672504	0.791024	0.568366	0.00298156	0.00918363
M283T368_POS	0.4506	Chlorpromazine	HMDB0014620	Chlorpromazine	-0.99154	0.0162561	0.0490159	-0.159288	0.94301	0.96411	0.832252	0.0112994	0.0267404
M147T361_NEG	0.44865	Dihydroxyfumarate	HMDB0002050	Dihydroxyfumaric acid	-0.0694066	0.563618	0.693236	0.234589	0.0192503	0.087347	0.303995	0.0027867	0.00872138
M274T353_POS	0.44515	Val-Arg	HMDB0029121	Valyl-Arginine	-1.2611	4.23e-05	0.000522915	0.279415	0.772824	0.858051	1.54052	0.000468756	0.00204736
M268T326_POS	0.4395	N4-Acetylcytidine	HMDB0005923	N4-Acetylcytidine	-0.452972	0.115307	0.220942	-0.410619	0.418846	0.598064	0.0423527	0.522676	0.608763
M72T294_POS	0.43935	Pyrrolidine	HMDB0031641	Pyrrolidine	0.401083	0.00391249	0.0151897	0.438065	0.0162561	0.0819353	0.0369819	0.782705	0.834698
M269T191_POS	0.43925	2'-Deoxy-D-ribose	HMDB0003224	Deoxyribose	-0.091271	0.720664	0.803141	0.345803	0.796598	0.871833	0.437074	0.536165	0.618411
M173T121_NEG	0.43665	Citrate	HMDB0000094	Citric acid	-0.157121	0.519439	0.666243	0.104158	0.814269	0.879411	0.261278	0.340868	0.43637
M280T205_POS	0.4351	Val-Tyr	HMDB0029139	Valyl-Tyrosine	4.55291	1.18e-05	0.000205638	3.42303	0.107724	0.251	-1.12988	3.70941e-07	1.04923e-05
M148T44_POS	0.43475	Formylanthranilic acid	HMDB0004089	Formylanthranilic acid	0.85687	6.05e-05	0.000704981	0.15027	0.307344	0.502463	-0.7066	0.000511795	0.00220295
M164T38_POS	0.4341	3,3-Dimethylacrylic acid	HMDB0000509	Senecioic acid	-1.2001	0.00472852	0.0182386	0.831152	0.0482797	0.157572	2.03126	4.25937e-06	5.1634e-05
M177T296_NEG	0.4335	L-Gulonic gamma-lactone	HMDB0003466	L-Gulonolactone	0.782936	0.00139157	0.00688829	-0.307157	0.0796423	0.215056	-1.09009	7.63856e-06	7.20207e-05
M252T364_POS	0.43345	Asn-Pro	HMDB0028739	Asparaginyl-Proline	-0.418692	0.291171	0.443476	0.637689	0.00632736	0.0464007	1.05638	1.12258e-05	9.95246e-05
M237T43_POS	0.42705	beta-Estradiol	HMDB0000151	Estradiol	-0.107001	0.718194	0.801893	0.158158	0.764933	0.854836	0.265159	0.54298	0.622658
M163T78_POS	0.42565	N,N-Dimethylaniline	HMDB0001020	N,N-Dimethylaniline	0.467022	0.219834	0.35874	0.215704	0.451643	0.625352	-0.251318	0.796592	0.84391
M241T393_POS	0.42375	L-Anserine	HMDB0000194	Anserine	-0.194385	0.522676	0.666243	0.257667	0.480345	0.649943	0.452053	0.141463	0.21436
M337T41_NEG	0.42035	5'-Phosphoribosyl-5-amino-4-imidazolecarboxamide (AICAR)	HMDB0001517	AICAR	-0.374851	0.206792	0.342158	0.466308	0.148904	0.310347	0.841159	0.0182219	0.0393405
M249T191_POS	0.4201	Ala-Val	HMDB0028700	Alanyl-Valine	-0.746626	0.085091	0.174928	0.249472	0.702844	0.812245	0.996097	0.137624	0.210693
M262T425_POS	0.4195	Ser-Asp	HMDB0029035	Serylaspartic acid	-0.141142	0.798447	0.865469	-0.0203118	0.751487	0.845423	0.12083	0.442882	0.530387
M298T292_POS	0.4189	Val-Asn	HMDB0029122	Valyl-Asparagine	1.83661	0.0587337	0.129694	2.34757	0.0153189	0.0819353	0.510962	0.975559	0.988877
M206T169_NEG	0.4178	N-Acetyl-L-phenylalanine	HMDB0000512	N-Acetyl-L-phenylalanine	-0.31492	0.894378	0.928777	0.0131644	0.332405	0.523736	0.328084	0.0354329	0.070177
M317T390_POS	0.4146	.gamma.-L-Glu-.epsilon.-L-Lys	HMDB0003869	epsilon-(gamma-Glutamyl)lysine	-0.272113	0.926768	0.93942	0.615799	0.00722385	0.0493215	0.887912	0.00339354	0.0101806
M199T166_NEG	0.413	Acetyl phosphate	HMDB0001494	Acetylphosphate	0.138379	0.214346	0.351717	-0.175127	0.519439	0.682626	-0.313506	0.0443641	0.0853157
M328T75_POS	0.4119	Androstendione	HMDB0000053	Androstenedione	-0.0442585	0.926064	0.93942	-0.168609	0.433281	0.609897	-0.12435	0.627978	0.698537
M230T257_POS	0.4116	7-Methylxanthine	HMDB0001991	7-Methylxanthine	0.114642	0.160829	0.287809	0.272228	0.0831976	0.220622	0.157586	0.97532	0.988877
M274T382_POS	0.41145	Arg-Val	HMDB0028722	Arginyl-Valine	0.476513	0.176792	0.307982	1.30354	0.00120598	0.0193609	0.827031	0.0205149	0.0436768
M317T544_POS	0.409	Thr-Arg	HMDB0029055	Threoninyl-Arginine	3.10319	0.0145431	0.0445289	3.91157	0.0162915	0.0819353	0.808384	0.27899	0.374086
M128T30_NEG	0.4075	2-Furoic acid	HMDB0000617	2-Furoic acid	0.33637	0.885231	0.924125	1.19781	0.433294	0.609897	0.861441	0.573959	0.650633
M194T471_POS	0.4065	Itaconic acid	HMDB0002092	Itaconic acid	0.825746	0.41536	0.576457	3.11975	0.00205117	0.0259233	2.294	0.00419749	0.0119871
M279T184_NEG	0.4027	5-Hydroxytryptophan	HMDB0000472	5-Hydroxy-L-tryptophan	-1.42617	0.00516614	0.0196711	0.122047	0.860855	0.914506	1.54822	0.00734683	0.0184956
M173T45_2_NEG	0.4027	L-Arabitol	HMDB0001851	L-Arabitol	0.113446	0.598997	0.716823	-0.0569491	0.642671	0.771205	-0.170395	0.409442	0.497359
M319T445_POS	0.40105	Arg-Cys	HMDB0028706	Arginyl-Cysteine	0.0619101	0.885231	0.924125	0.41431	0.176816	0.350096	0.3524	0.059194	0.105589
M138T425_POS	0.4007	Anthranilic acid (Vitamin L1)	HMDB0001123	2-Aminobenzoic acid	-1.34813	0.00965808	0.0315214	1.22039	0.00419749	0.0415552	2.56852	3.32164e-06	4.28925e-05
M524T289_POS	0.40065	ADP-ribose	HMDB0001178	Adenosine diphosphate ribose	0.174142	0.00260564	0.0107483	-0.113901	0.031974	0.118773	-0.288042	4.36377e-07	1.17822e-05
M295T45_2_NEG	0.39965	L-Arabinono-1,4-lactone	NA	L-Arabinono-1,4-lactone	1.34262	9.71e-07	3.73e-05	0.907382	0.00144171	0.0199156	-0.435242	0.0695584	0.121166
M194T241_POS	0.3982	2-Isopropylmalic acid	HMDB0000402	2-Isopropylmalic acid	-0.670987	0.143141	0.260096	-1.16229	0.00160953	0.0212458	-0.491306	0.0796423	0.137123
M215T206_NEG	0.3963	L-Galactono-1,4-lactone	HMDB0002541	Galactonolactone	-0.287546	0.480345	0.635468	0.184282	0.76705	0.854836	0.471828	0.519439	0.608574
M170T166_NEG	0.39485	Dithiothreitol (DTT)	HMDB0013593	1,4-Dithiothreitol	-0.194978	0.710508	0.794814	-0.259081	0.291171	0.494159	-0.0641028	0.650076	0.717742
M228T37_POS	0.3937	Altretamine	HMDB0014631	Altretamine	0.774046	0.000643138	0.0038982	0.513755	0.0133451	0.0777154	-0.260291	0.340868	0.43637
M238T386_POS	0.3925	Bethanechol cation	HMDB0015154	Bethanechol	-1.86614	2.87e-06	6.55e-05	-0.0143102	0.910555	0.947232	1.85183	3.10079e-07	9.69404e-06
M214T363_POS	0.39185	Suberylglycine	HMDB0000953	Suberylglycine	-0.0842175	0.78072	0.855623	0.102794	0.844682	0.904038	0.187011	0.672479	0.736997
M381T281_POS	0.39165	Ile-Trp	HMDB0028918	Isoleucyl-Tryptophan	0.180783	0.556707	0.691807	-0.138561	0.067958	0.191313	-0.319345	0.0280711	0.0571383
M315T414_POS	0.3911	Dimethylbenzimidazole	HMDB0003701	Dimethylbenzimidazole	-0.437962	0.445482	0.600037	0.581813	0.476826	0.646671	1.01977	0.0969291	0.160834
M335T355_NEG	0.39045	Berberine	HMDB0003409	Berberine	0.424639	0.757085	0.834345	1.40969	0.44547	0.619711	0.985047	0.710508	0.768754
M229T25_NEG	0.38825	D-Ribose 5-phosphate	HMDB0001548	D-Ribose 5-phosphate	0.916426	0.0239472	0.0670975	-0.534319	0.212206	0.395142	-1.45074	0.00134387	0.00505227
M200T339_NEG	0.3865	O-Succinyl-L-homoserine	NA	O-Succinyl-L-homoserine	-0.368937	0.36973	0.530482	0.409461	0.00080583	0.0154407	0.778398	0.000557234	0.00231466
M338T40_POS	0.3853	20-Hydroxyarachidonic acid	HMDB0005998	20-Hydroxyeicosatetraenoic acid	1.06219	0.000421188	0.00281108	0.719967	0.00676255	0.0472583	-0.342225	0.317245	0.415092
M232T107_POS	0.38525	Ala-Thr	HMDB0028697	Alanyl-Threonine	0.71571	0.796598	0.865469	5.10323	0.000375133	0.0111415	4.38752	0.0108758	0.0258408
M198T247_POS	0.3831	(Z)-4-Decen-1-ol	HMDB0032206	cis-4-Decenol	2.438	0.0319834	0.0833494	-0.761139	0.163952	0.332404	-3.19914	0.00218437	0.00712919
M197T178_POS	0.3821	N1-Methyl-4-pyridone-3-carboxamide	HMDB0004194	N1-Methyl-4-pyridone-3-carboxamide	0.845266	0.804561	0.870508	1.06443	0.185273	0.358475	0.219162	0.212206	0.297288
M200T248_POS	0.38135	Diethylcarbamazine	HMDB0014849	Diethylcarbamazine	-2.41798	0.502723	0.65923	-0.553428	0.967102	0.981981	1.86455	0.176804	0.254924
M178T272_POS	0.3809	5-Hydroxytryptophol (5HTOL)	HMDB0001855	5-Hydroxytryptophol	0.322124	0.442882	0.599252	0.235282	0.563692	0.71393	-0.0868417	0.862161	0.896889
M202T345_POS	0.37915	3,4-Dihydroxymandelic acid	HMDB0001866	3,4-Dihydroxymandelic acid	-0.777125	0.000213965	0.00169863	-0.0800979	0.529292	0.694038	0.697027	0.00191076	0.00653224
M246T326_POS	0.3788	Ala-Asp	HMDB0028683	Alanyl-Aspartic acid	-0.71018	0.0482797	0.113352	0.100469	0.910555	0.947232	0.810648	0.0120205	0.0278913
M230T42_NEG	0.37855	2-Deoxyribose 5-phosphate	HMDB0001031	Deoxyribose 5-phosphate	0.0275531	1	1	-0.251625	0.281837	0.48666	-0.279178	0.147193	0.221349
M210T249_POS	0.378	Coumarin	HMDB0001218	Coumarin	0.383218	0.000214219	0.00169863	0.277589	0.0129599	0.0769816	-0.105629	0.223659	0.309821
M293T214_POS	0.3773	Thr-Glu	HMDB0029060	Threoninyl-Glutamate	0.105076	0.0266208	0.0729373	-0.154422	0.757065	0.850089	-0.259498	0.00628463	0.0163916
M321T426_POS	0.37675	Gln-Asn	HMDB0028792	Glutaminylasparagine	-1.1391	0.112341	0.21879	-0.424542	0.0144286	0.0816245	0.714557	0.322286	0.419821
M146T191_POS	0.37515	DL-O-tyrosine	HMDB0006050	o-Tyrosine	-1.65642	0.00288453	0.0117419	-0.911354	0.163952	0.332404	0.74507	0.0889115	0.151097
M183T21_NEG	0.3742	3-Hydorxy-3-methylglutaric acid	HMDB0000355	3-Hydroxymethylglutaric acid	0.265026	0.522653	0.666243	-0.133449	0.430768	0.60923	-0.398476	0.0972042	0.160834
M294T255_POS	0.3738	Ser-Phe	HMDB0029046	Serylphenylalanine	0.228443	0.60218	0.716823	2.51251	0.000921373	0.0163259	2.28407	0.0127812	0.0294266
M299T45_NEG	0.3698	Palmitaldehyde	HMDB0001551	Palmitaldehyde	1.49809	9.72e-06	0.000186278	1.22703	5.54806e-05	0.00778952	-0.271058	0.348118	0.443739
M161T442_NEG	0.367	D-(+)-Galactose	HMDB0000143	D-Galactose	0.528438	0.0814206	0.169139	-0.550571	0.0328176	0.121079	-1.07901	0.000867666	0.00343707
M126T238_POS	0.3663	5-Methylcytosine	HMDB0002894	5-Methylcytosine	0.159317	0.433244	0.591602	0.0761768	0.95067	0.96861	-0.0831405	0.397782	0.489292
M405T455_POS	0.3656	Trp-Arg	HMDB0029077	Tryptophyl-Arginine	0.586216	0.0229798	0.0653109	0.349068	0.310444	0.502463	-0.237147	0.163929	0.241432
M221T43_POS	0.3649	3,4-Methylenedioxyamphetamine	HMDB0041931	3,4-Methylenedioxyamphetamine	-0.215487	0.36973	0.530482	1.63096	0.00590613	0.0450605	1.84644	7.85184e-05	0.000490947
M450T447_POS	0.36435	Adenosine 3',5'-diphosphate (PAP)	HMDB0000061	Adenosine 3',5'-diphosphate	-6.36806	0.000333082	0.00232765	1.639	0.975322	0.983841	8.00706	3.25006e-05	0.000244612
M312T392_POS	0.3632	Met-Tyr	HMDB0028985	Methionyl-Tyrosine	-0.642143	0.00805296	0.0276559	-0.739371	0.00572274	0.0450605	-0.0972283	0.591862	0.667108
M260T410_POS	0.3606	D-glucosamine 6-phosphate	HMDB0001254	Glucosamine 6-phosphate	-0.843338	0.00253572	0.010533	0.926829	0.0209179	0.0927254	1.77017	2.86704e-06	3.8705e-05
M236T267_POS	0.3591	Val-Thr	HMDB0029137	Valyl-Threonine	-0.399529	0.114693	0.220942	0.10253	0.82857	0.891614	0.502059	0.132243	0.204563
M316T133_POS	0.35905	(+)-Methamphetamine	HMDB0015517	Methamphetamine	1.26655	0.0695887	0.148157	1.51907	0.137624	0.291983	0.252519	0.975325	0.988877
M175T210_POS	0.3587	.beta.-Cyano-L-alanine	HMDB0060245	L-3-Cyanoalanine	0.0483975	0.587993	0.711339	0.59538	0.291171	0.494159	0.546983	0.0401923	0.0790538
M294T184_POS	0.3586	Lys-Phe	HMDB0028958	Lysyl-Phenylalanine	2.23279	0.0286711	0.0767146	0.431298	0.934264	0.960126	-1.8015	0.0271471	0.0556048
M342T417_POS	0.35715	Tyr-Pro	HMDB0029113	Tyrosyl-Proline	-0.762722	0.297714	0.452202	1.13089	0.163963	0.332404	1.89361	0.0311765	0.0629893
M255T250_POS	0.3547	Val-His	HMDB0029129	Valyl-Histidine	-0.458061	0.269948	0.417576	0.0545112	0.798447	0.871833	0.512572	0.105515	0.172431
M85T390_1_POS	0.3535	Succinic semialdehyde	HMDB0001259	Succinic acid semialdehyde	-0.165673	0.0726799	0.153637	0.0274268	0.8852	0.93727	0.1931	0.421225	0.507597
M403T400_POS	0.35255	Ile-Ala-Arg	HMDB0012983	Kinetensin 1-3	-0.0721808	0.796587	0.865469	-0.017913	0.680027	0.796727	0.0542678	0.749262	0.806271
M126T425_POS	0.3523	Quinone	HMDB0003364	Quinone	-0.864731	0.00823002	0.0280956	0.443852	0.0374157	0.12997	1.30858	4.86162e-05	0.000343786
M342T257_POS	0.35225	His-Trp	HMDB0028896	Histidinyl-Tryptophan	-0.166413	0.519439	0.666243	0.166979	0.591872	0.738596	0.333391	0.227696	0.314538
M310T423_POS	0.35035	Nadolol	HMDB0015334	Nadolol	0.235958	0.442882	0.599252	0.427343	0.101506	0.244108	0.191385	0.480345	0.568377
M328T35_POS	0.3496	N,N-Dimethylsphingosine	HMDB0013645	N,N-Dimethylsphingosine	0.653306	0.0085617	0.0285711	0.359213	0.223759	0.411495	-0.294094	0.055145	0.101099
M351T383_POS	0.3485	Guanidinosuccinic acid	HMDB0003157	Guanidinosuccinic acid	-1.48228	0.0634793	0.13812	1.36654	0.176816	0.350096	2.84882	0.0239511	0.0499191
M131T390_1_POS	0.3482	Glutaconic acid	HMDB0000620	Glutaconic acid	-0.157379	0.868957	0.915178	0.0863687	0.893363	0.940284	0.243747	0.496197	0.585966
M233T377_POS	0.3456	Thr-Leu	HMDB0029065	Threoninyl-Leucine	-0.559738	0.127036	0.239553	-0.403239	0.148904	0.310347	0.156499	0.967104	0.985351
M443T380_NEG	0.3452	Flavone	HMDB0003075	Flavone	0.235233	0.114624	0.220942	-0.250684	0.909702	0.947232	-0.485917	0.112322	0.178903
M546T182_POS	0.3438	1-Stearoyl-2-hydroxy-sn-glycero-3-phosphocholine	HMDB0010384	LysoPC(18:0)	0.6678	0.0345372	0.0880475	0.547006	0.059194	0.177582	-0.120794	0.836633	0.876473
M242T155_POS	0.3433	Gly-Gln	HMDB0028839	Glycyl-Glutamine	1.10606	0.00389048	0.0151897	-0.0043372	0.836624	0.89704	-1.11039	0.00184629	0.00645114
M489T379_NEG	0.34295	Folinic acid	HMDB0001562	Folinic acid	-1.9806	0.442882	0.599252	-0.501842	0.546369	0.700957	1.47876	0.934264	0.960126
M231T368_NEG	0.34275	D-Glucarate	HMDB0000663	Glucaric acid	-1.63194	0.0149667	0.0455907	1.67367	0.0928509	0.231254	3.30561	1.29226e-05	0.000112883
M347T429_POS	0.3408	Arg-Lys	HMDB0028714	Arginyl-Lysine	-0.457242	0.291171	0.443476	-0.186276	0.613422	0.748198	0.270966	0.0634722	0.11221
M274T368_POS	0.3405	Baclofen	HMDB0014327	Baclofen	0.487442	0.186925	0.319083	0.754427	0.0266455	0.107669	0.266985	0.135903	0.208596
M266T405_POS	0.33805	Thr-Phe	HMDB0029068	Threoninyl-Phenylalanine	-0.244208	0.327326	0.481267	-0.446146	0.0814371	0.216922	-0.201938	0.310444	0.408878
M344T161_POS	0.3362	Glycerol 1-myristate	HMDB0011561	MG(14:0/0:0/0:0)	0.22494	0.64562	0.746105	0.0897919	0.926768	0.957391	-0.135148	0.53282	0.618411
M264T381_POS	0.3357	Isopentenyl pyrophosphate	HMDB0001347	Isopentenyl pyrophosphate	-0.523559	0.0391951	0.09713	-1.07183	0.00036055	0.0111415	-0.548273	0.0443699	0.0853157
M119T292_POS	0.33505	L-Lactaldehyde	HMDB0003052	Lactaldehyde	-0.0296493	0.542892	0.683216	0.541092	0.00318545	0.0326235	0.570742	0.0062818	0.0163916
M245T295_POS	0.33265	Erythritol	HMDB0002994	Erythritol	0.35437	0.680043	0.7665	-1.03171	0.101506	0.244108	-1.38608	0.00329847	0.00994565
M180T37_POS	0.3294	Metanephrine	HMDB0004063	Metanephrine	-1.11953	0.0187379	0.0551006	0.865402	0.0646131	0.186417	1.98493	1.12909e-06	2.03236e-05
M308T256_POS	0.32855	Glutathione	HMDB0000125	Glutathione	-0.377804	0.0927977	0.187355	0.0397143	0.248175	0.444023	0.417518	0.015835	0.0351097
M218T324_POS	0.32835	Thr-Val	HMDB0029074	Threoninyl-Valine	-0.276304	0.362156	0.523407	0.250651	0.421288	0.600108	0.526954	0.127036	0.198056
M237T175_NEG	0.3252	5'-O-methylthymidine	NA	NA	0.744505	0.0193696	0.0563996	0.741038	0.0239472	0.10019	-0.00346728	0.991852	0.995203
M248T381_POS	0.32295	Homocitrate	HMDB0003518	Homocitric acid	-0.407404	0.300707	0.452202	-1.32074	0.00218437	0.0261109	-0.913339	0.0127812	0.0294266
M126T163_NEG	0.31985	Beta-Alanine	HMDB0000056	Beta-Alanine	0.250878	0.243861	0.387533	0.210633	0.415334	0.597394	-0.0402447	0.844674	0.883339
M163T281_POS	0.31885	Deoxygalactonojirimycin	HMDB0035359	1-Deoxynojirimycin	-3.9655	8.56e-05	0.000906855	1.63724	0.27899	0.485983	5.60274	4.46985e-06	5.21228e-05
M305T228_1_POS	0.3176	2',4'-Dihydroxyacetophenone	HMDB0029659	2',4'-Dihydroxyacetophenone	1.19504	0.222093	0.360446	2.66284	0.00235418	0.0263846	1.4678	0.165425	0.241432
M375T386_POS	0.31675	Arg-His	HMDB0028711	Arginyl-Histidine	-0.352066	0.085108	0.174928	0.212737	0.409455	0.591804	0.564803	0.00994901	0.0241213
M174T308_NEG	0.31635	L-dihydroorotate	HMDB0000528	4,5-Dihydroorotic acid	-0.852667	0.132253	0.245495	-1.64561	0.00554707	0.0450605	-0.792941	0.018225	0.0393405
M271T185_POS	0.3155	Glu-Thr	HMDB0028829	Glutamylthreonine	-0.588288	0.0401923	0.0986539	-0.345891	0.0778957	0.212248	0.242397	0.549838	0.626879
M200T357_POS	0.31455	D-Mannitol	HMDB0000765	Mannitol	-0.251127	0.613422	0.72729	-1.36599	0.00253572	0.027893	-1.11486	0.00757796	0.0189929
M203T240_POS	0.314	Indole-3-carboxylic acid	HMDB0003320	Indole-3-carboxylic acid	0.586868	0.64562	0.746105	0.254872	0.430768	0.60923	-0.331996	0.764939	0.819474
M364T416_POS	0.31235	Bumetanide	HMDB0015024	Bumetanide	-0.285861	0.0336826	0.086239	-0.461832	0.0972042	0.239582	-0.175971	0.546369	0.624121
M244T233_POS	0.31045	Synephrine	HMDB0004826	p-Synephrine	0.49593	9.3e-05	0.000937942	-0.160447	0.0649199	0.186417	-0.656377	1.258e-06	2.13616e-05
M399T375_NEG	0.30745	D-Erythrose 4-phosphate	HMDB0001321	D-Erythrose 4-phosphate	0.498126	0.206792	0.342158	-1.59728	0.0564727	0.173807	-2.09541	0.000867948	0.00343707
M203T28_NEG	0.3071	3,4-Dihydroxyhydrocinnamic acid	HMDB0000423	3,4-Dihydroxyhydrocinnamic acid	0.773657	0.395581	0.558135	0.0677986	0.782705	0.862572	-0.705858	0.373099	0.46657
M127T100_NEG	0.3057	Adipic acid	HMDB0000448	Adipic acid	0.254115	0.64562	0.746105	0.848505	0.0053738	0.0450605	0.59439	0.03368	0.06736
M344T437_POS	0.30525	Met-Gln	HMDB0028971	Methionyl-Glutamine	-0.347211	0.591872	0.713127	-0.622783	0.0578201	0.177037	-0.275572	0.231707	0.317129
M316T39_2_POS	0.30505	Pristanic acid	HMDB0000795	Pristanic acid	0.851302	0.00504183	0.0193216	0.00184934	0.78072	0.862572	-0.849453	0.00243607	0.00790725
M343T155_POS	0.3025	(Z)-6-Octadecenoic acid	HMDB0002080	Petroselinic acid	-0.0857025	0.733667	0.814576	-0.134339	0.664988	0.783736	-0.048637	0.392129	0.486289
M711T364_POS	0.30155	Glycogen	HMDB0000757	Glycogen	-1.77436	0.00572406	0.0213842	2.47935	0.00443078	0.0424358	4.25371	3.55957e-05	0.000264298

## Sheet: Table S3
Supplementary Table S3. Related to Fig. 5. Splice site analysis of intron retained transcripts which were affected by SNRNP200 ablation.
chr	symbol	ID	stand	5' splice site sequence	3' splice site sequence	5' splice site strength	3' splice site strength
1	DMAP1	ENSG00000178028	+	TAGGTCTGG	GTGGCTCCCCCATCTCTCAGGCG	1.08	7.99
1	GALE	ENSG00000117308	-	AAGGTGGGT	TGGCCATGTCACCCCTGCAGTAC	8.23	6.27
1	INTS11	ENSG00000127054	-	TCCGTAGGC	TCTCTTCCCCCGGGGTCCAGGGG	0.92	5.46
1	KCNAB2	ENSG00000069424	+	ATGGTACGG	GTCCCTTTCTGCCTTCACAGGAG	8.21	10.08
1	TMEM234	ENSG00000160055	-	TCAGTGAGT	CTGGACTATCATGGTGGCAGGTT	7.68	3.16
2	FN1	ENSG00000115414	-	GTTGTGAGT	CAAGGCCTTTGACCCTGCAGAGC	6.59	6.92
2	GPAT2	ENSG00000186281	-	TGGGTGAGT	CGGCTCCTTGTCCTGCACAGCAA	8.73	6.69
2	MAT2A	ENSG00000168906	+	CAGGTAATG	CTTAAATCCTGTAATTTCAGGGT	9.43	4.57
2	PCGF1	ENSG00000115289	-	AAGGTATGT	CACTACCCTATCTTTCTCAGAGC	9.79	7.4
3	PLSCR1	ENSG00000188313	-	ACGGTGAGA	TTCTCATTCTCCTTCCTTAGACC	8.94	9.96
3	PPM1M	ENSG00000164088	+	CAGGTACTG	CTGCAGGATGGTCTTCACAGGTT	9.04	2.29
5	APBB3	ENSG00000113108	-	AAGGTCCCT	ACCGTTTTCTTCCCACCCAGGCC	0.61	9.99
5	CEP120	ENSG00000168944	-	CAGGTACCT	TCCTAAAACCCAAATTTCAGATT	8.16	4.79
6	CUTA	ENSG00000112514	-	GAAGTGCGT	CTATTGAGCTTCTGTTGCAGATA	4.88	7.23
6	SLC29A1	ENSG00000112759	+	ATTGTAAGC	CATTTGGTGCCATCCTGCAGGGC	5.06	7.24
7	EZH2	ENSG00000106462	-	CAGGTAGCG	TCCAGCTCCTTCCCCCACAGGTA	7.38	10.73
7	MICALL2	ENSG00000164877	-	CGGGTAGGG	CTGCCCTGCCCCCCACGCAGACG	6.91	8.55
7	MOSPD3	ENSG00000106330	+	GAGGTAAAG	TGTGTGTCTCTATCCCCCAGTCC	8.27	10.55
7	NCAPG2	ENSG00000146918	-	CAGGTATGC	TAAAAGTTTGCTTCCCTCAGTTT	9.37	4.34
7	RBAK-RBAKDN	ENSG00000272968	+	GAGGTTGAG	CGCCTGGATTTGCCCCTTAGGCC	-1.65	7.22
7	TMEM184A	ENSG00000164855	-	TGGGTAATA	GAGCAGAGTGCCCCCCACAGTCC	4.95	-0.26
8	CCAR2	ENSG00000158941	+	AAGGTAAGG	ACATCATCTGTTTCAAACAGGCT	10.51	8.26
8	MAF1	ENSG00000179632	+	CAGGTGGGC	TGTCACCCTATACTCCCCAGCTA	8.07	5.66
8	TSTA3	ENSG00000104522	-	CTGGTGGGT	TCCTTTTGCTTTTCCTACAGAAA	6.29	10.65
9	PTGES2	ENSG00000148334	-	ATGGTAAGT	ATATTGCTTTGCAATTCCAGGAG	11.01	6.22
11	DGKZ	ENSG00000149091	+	TCGGTCAGT	ACTCCACCTTCCCCTGGCAGAGG	7.03	9.09
11	MUS81	ENSG00000172732	+	CAGGTCAGG	ATCACCCCCACCTGGAGCAGGTA	7.2	3.08
11	PIDD1	ENSG00000177595	-	GCGGTGAGT	TATCCTTTCCCTCCTTGCAGGCC	10.49	13.59
11	NDUFS8	ENSG00000110717	+	GAGGCACGT	CCCTGCACCTCAACCTGCAGGGC	2.45	8.77
12	ARL6IP4	ENSG00000182196	+	CAAGTATGA	CCCACCCCCCTTTATCTTAGGGA	4.72	8.6
12	B4GALNT1	ENSG00000135454	-	CCAGTACGT	ACCAATGACAATCTCGACAGCTA	7.19	4.51
12	DGKA	ENSG00000065357	+	CTGGTAAGT	CACTTACCCAATCCTTTTAGATG	10.65	6.86
12	MARS1	ENSG00000166986	+	AAAGTAAGT	GCCAGCCCCTGCTCCCCCAGCGG	9.72	5.98
12	OGFOD2	ENSG00000111325	+	CGGGTACAG	ATTTTCTTCCCCCAATGCAGATT	4.22	9.03
12	PFDN5	ENSG00000123349	+	GGGGTGAGG	CCTCCACGTGGTGCCCCCAGAAC	5.5	8.14
12	TDG	ENSG00000139372	+	ATGGTGAGA	CCTTAATTCTTGCTTCTCAGATG	7.23	8.21
12	TSPAN31	ENSG00000135452	+	GAGGTGAGG	CGCTGCCTCTCTTCCTGCAGGAA	8.41	12.86
12	GAPDH	ENSG00000111640	+	GGGGTGAGT	TGTCTGCTTCTCTGCTGTAGGCT	7.93	10.29
12	GAPDH	ENSG00000111640	+	CAGGTGAGG	CGCTCCCTCTTTCTTTGCAGCAA	10.07	11.34
14	MOK	ENSG00000080823	-	GAGGTCTGT	ATATTATTTTGCCTTTGTAGATA	5.39	9.83
14	SRSF5	ENSG00000100650	+	CAGGTAAGA	CCTCTACCCATATCTTTCAGACA	10.77	8.46
15	JMJD7-PLA2G4B	ENSG00000168970	+	CAGGTAAGT	ATGTTTGTATTTCATTTTAGGTA	10.86	11.44
16	AP1G1	ENSG00000166747	-	TGAGTCATA	CTCCCCCTCTGACCTTTCAGCTA	-17.37	10.38
16	CCDC189	ENSG00000196118	-	CCGGTGAGG	CCCATCTCTGCCCCTGCTAGGGA	9.35	7.7
16	EME2	ENSG00000197774	+	AAGGTCGCA	ACCTTCTCCCTGCATCACAGAGA	-1.61	7.32
16	MLST8	ENSG00000167965	+	CAGGTTTGT	TTAAACCCTTTATTTGCCAGCCT	7.44	4.36
16	NAGPA	ENSG00000103174	-	CAGGCAAGT	TATTTAAAAATTGTTTTTAGTCT	3.1	4.31
16	RHOT2	ENSG00000140983	+	GAGGTACCA	CAGTTTCTTCATCTGTACAGTGG	6.43	4.31
16	THOC6	ENSG00000131652	+	AAGGTGTCT	GGCATCTGATGTGTTCCCAGGTG	2.57	7.42
16	ALDOA	ENSG00000149925	+	CTGGTAAGG	CCACCCCTCTCCCTGCTTAGGCC	9.68	10.31
17	BIRC5	ENSG00000089685	+	CAGGTACCC	CCCCTCCGCTGTCCCTGCAGCTT	8.63	11.51
17	CDK5RAP3	ENSG00000108465	+	CACGTGCGT	GCCCCATGCCCACCCACTAGGCT	7.39	4.81
17	EXOC7	ENSG00000182473	-	CTGGTAAGA	GTGACTGTGCCTCTTGTCAGGTG	9.45	8.83
17	GPS2	ENSG00000132522	-	AGGGTGAGT	CACCGCCCCTCCGTTCCCAGCTG	9.25	9.83
17	HGS	ENSG00000185359	+	TGGGTAAGT	CCTGATGATACTTGTAATAGGAA	10.24	3.82
17	NAGS	ENSG00000161653	+	GTGGTACCG	GAATGGTCACCTCTGCTCAGGTC	2.75	4.22
17	NT5C3B	ENSG00000141698	-	CAAGTAAGG	ACAGCCCCCGTCTGTCCTAGTGT	7.66	6.85
17	SNHG29	ENSG00000175061	+	CAGGTAGCG	GAGTCTCTTTGTCCCCCTAGAAG	7.38	8.12
18	RPRD1A	ENSG00000141425	-	AAGGTGTGC	ATCTTCTTGTTTTTGGACAGTTC	6.3	8.27
19	ETHE1	ENSG00000105755	-	CTGGTCAGT	CCACGCGGACCACATTACAGGCT	6.6	2.02
19	MAN2B1	ENSG00000104774	-	CAGTGGGCA	TCCCTCCTCCTTTATCCGAGGTG	-14.7	5.35
19	PNKP	ENSG00000039650	-	GAGGTTAGT	GGAATAAACACTTTCCCCAGTTT	7.15	1.91
19	REX1BD	ENSG00000006015	+	AGGGTGAGG	CCCTCCCCATCCTCCTCCAGGGT	7.13	11.02
19	TMEM161A	ENSG00000064545	-	CAGGCAAGT	GTCTCTTGCCTTTACCACAGCCT	3.1	6.94
19	XAB2	ENSG00000076924	-	CAGGTCCTC	GAGACGCTGTGCCTCCGCAGGGC	-0.14	7.42
20	ASXL1	ENSG00000171456	+	GGGGTTTGT	AGTTGTGTGCTCTGTTGAAGCCC	1.06	5
20	PPP4R1L	ENSG00000124224	-	ACAGTAAGT	TTGATTTTCCTTTTAAAAAGGGA	9.49	6.36
20	GSS	ENSG00000100983	-	CAGGTAACCA	AGCCTTCAGTTTTCCCCACAGACT	8.66	-14.75
21	SETD4	ENSG00000185917	-	GAGGTACCT	CTGTCTCTGGTATGTTACAGTAA	7.63	7.32
22	HPS4	ENSG00000100099	-	GGAGTAGGG	ACTCCTCTCTCCCTCCCAAGGGT	-1.95	10.44
22	PISD	ENSG00000241878	-	CCGGTGAGT	GACCGGAAGCTTCCTTTCAGTTT	10.9	1.5
X	FTSJ1	ENSG00000068438	+	ACGGTGAAA	TGTTGTTTTGATTTTTCTAGAGA	2.84	8.14
X	RPL10	ENSG00000147403	+	ATGGTAAGG	TTTATTTTCCTCTCTTCCAGTAT	9.33	10.38
X	SRPK3	ENSG00000184343	+	GGAGTGAGT	ACTTCCTGGGGGCCTTTCAGGTG	6.05	7.4
X	TSPYL2	ENSG00000184205	+	ACGGTCCAG	GCTGTCTCTTTTGTCCCCAGCTC	-5.05	10.04
X	WDR45	ENSG00000196998	-	CAGGTGGGT	CGTCTGCTCCTACTCCACAGCCG	8.56	8.23

## Sheet: Table S4
Supplementary Table S4. Related to Fig.6. Polar metabolites profiled compared between control and SNRNP200-knockdown MDA-MB-231 cells.
MS2 name	MS2 score	formula	HMDB	PubChem	ChEBI	KEGG COMPOUND ID	CAS	logFC	p-value	adjusted p-value	change	Category
(R)-mevalonic acid 5-Phosphate	1.20917	C6H13O7P	HMDB01343	439400	17436	C01107		-1.011	0.0165723	0.0537659	down	Energy
Immunomycin	1.19903							-1.01133	0.0143948	0.0494967	down	Other
D-Biotin	1.25129	C10H16N2O3S	HMDB00030	171548	15956	C00120	58-85-5	-1.02531	0.010513	0.0402879	down	Vitamins and Cofactors
D-Biotin	1.22569	C10H16N2O3S	HMDB00030	171548	15956	C00120	58-85-5	-1.02531	0.010513	0.0402879	down	Vitamins and Cofactors
DL-lactate	1.26363	C3H6O3	HMDB01311/HMDB00190	9378	17385		50-21-5	-1.02893	0.00258063	0.0186282	down	Carbohydrates
D-Ribose 5-phosphate	1.25346	C5H11O8P	HMDB01548	439167	52742	C00117	4300-28-1	-1.03036	0.00755209	0.0336894	down	Carbohydrates
L-Methionine	1.21815	C5H11NO2S	HMDB00696	6137	16643	C00073	63-68-3	-1.05253	0.0206884	0.0652658	down	Amino acid
L-Methionine	1.25908	C5H11NO2S	HMDB00696	6137	16643	C00073	63-68-3	-1.05253	0.0206884	0.0652658	down	Amino acid
2'-Deoxycytidine diphosphate (dCDP)	1.31598	C9H15N3O10P2	HMDB01245	150855	28846	C00705	800-73-7 (151151-32-5)	-1.06991	0.00409631	0.0239942	down	Nucleotide
Uridine 5'-diphosphoglucuronic acid	1.22539							-1.07991	0.0138194	0.0487093	down	Other
Uric acid	1.32419	C5H4N4O3	HMDB00289	1175	17775	C00366	69-93-2	-1.09008	0.00385434	0.0234131	down	Nucleotide
2-Oxoadipic acid	1.20162	C6H8O5	HMDB00225	71	15753	C00322	3184-35-8	-1.09121	0.00449054	0.0253871	down	Amino acid
Glutathione disulfide	1.25081	C20H32N6O12S2	HMDB03337	975	17858	C00127	27025-41-8	-1.10561	0.0121713	0.0442663	down	Amino acid
N-Acetylcadaverine	1.27418	C7H16N2O	HMDB02284	189087			32343-73-0	-1.11315	0.00548479	0.0282146	down	Lipid
N-Acetyl-L-aspartic acid	1.21687	C6H9NO5	HMDB00812	65065	21547	C01042	997-55-7	-1.11505	0.0113491	0.0424292	down	Amino acid
N-Acetyl-L-aspartic acid	1.12511	C6H9NO5	HMDB00812	65065	21547	C01042	997-55-7	-1.11505	0.0113491	0.0424292	down	Amino acid
D-Aspartic acid	1.24957	C4H7NO4	HMDB06483	83887	17364	C00402	1783-96-6	-1.11597	0.0113931	0.0424292	down	Amino acid
D-Aspartic acid	1.16113	C4H7NO4	HMDB06483	83887	17364	C00402	1783-96-6	-1.11597	0.0113931	0.0424292	down	Amino acid
L-Serine	1.25338	C3H7NO3	HMDB00187	5951	17115	C00065	56-45-1	-1.13115	0.0103328	0.0398652	down	Amino acid
D-Mannose	1.28612	C6H12O6	HMDB00169	18950	4208	C00159	3458-28-4	-1.13166	0.0052973	0.0274978	down	Carbohydrates
Palmityl-L-carnitine	1.27246							-1.13573	0.00190212	0.0166254	down	Lipid
Phosphorylcholine	1.28037	C5H14NO4P	HMDB01565	1014	18132	C00588	107-73-3 (72556-74-2)	-1.13739	0.006542	0.0316566	down	Lipid
Phosphorylcholine	1.17622	C5H14NO4P	HMDB01565	1014	18132	C00588	107-73-3 (72556-74-2)	-1.13739	0.006542	0.0316566	down	Lipid
Nicotinic acid adenine dinucleotide (NAAD)	1.31847	C21H26N6O15P2	HMDB01179	165491	18304		104809-30-5	-1.15422	0.00260492	0.0186282	down	Nucleotide
2-keto-D-Gluconic acid	1.29542							-1.17583	0.0029333	0.0197049	down	Carbohydrates
Sucrose	1.20236	C12H22O11	HMDB00258	5988	17992	C00089	57-50-1	-1.18102	0.0229229	0.0711359	down	Carbohydrates
Sucrose	1.31901	C12H22O11	HMDB00258	5988	17992	C00089	57-50-1	-1.18102	0.0229229	0.0711359	down	Carbohydrates
Guanosine	1.21567	C10H13N5O5	HMDB00133	6802	16750	C00387	118-00-3	-1.19832	0.0188983	0.0606233	down	Nucleotide
1-Deoxy-D-xylulose 5-phosphate	1.27754	C5H11O7P	HMDB01213	443201	16493	C11437	190079-18-6	-1.1987	0.00310134	0.0201235	down	Energy
Glutathione, oxidized	1.24816							-1.21949	0.0157482	0.0528954	down	Amino acid
ADP-glucose	1.30629	C16H25N5O15P2	HMDB06557	16500	15751	C00498	2140-58-1	-1.22084	0.00257966	0.0186282	down	Nucleotide
ADP-glucose	1.02771	C16H25N5O15P2	HMDB06557	16500	15751	C00498	2140-58-1	-1.22084	0.00257966	0.0186282	down	Nucleotide
gamma-L-Glutamyl-L-glutamic acid	1.17705	C10H16N2O7	HMDB11737	92865		C05282	1116-22-9	-1.22648	0.0162163	0.0534583	down	Peptide
alpha-N-Acetyl-L-glutamine	1.25878	C7H12N2O4	HMDB06029	25561			2490-97-3	-1.22956	0.0117965	0.0431782	down	Amino acid
Hydroxyphenyllactic acid	1.13847	C9H10O4	HMDB00755	9378	17385	C03672	306-23-0	-1.23097	0.0344653	0.0969442	down	Other
Acetylvalerenolic acid	1.23313							-1.24068	0.00749991	0.0336894	down	Other
L-Glutamate	1.30146	C5H9NO4	HMDB00148	33032	16015	C00025	56-86-0	-1.2435	0.00412029	0.0239942	down	Amino acid
Eicosapentaenoic Acid	1.24856							-1.2459	0.00361598	0.0226893	down	Lipid
Cytidine diphosphate (CDP)	1.36221							-1.27332	0.000670339	0.0113608	down	Nucleotide
Dihydroxyacetone	1.31001	C3H6O3	HMDB01882	670	16016	C00184	96-26-4	-1.27729	0.0056329	0.0287177	down	Carbohydrates
L-Tyrosine	1.26115	C9H11NO3	HMDB00158	6057	17895	C00082	60-18-4	-1.28463	0.0116163	0.0427929	down	Amino acid
Nicotinamide ribotide	1.33174	C11H15N2O8P	HMDB00229	14180	16171	C00455	1094-61-7	-1.28831	0.00192168	0.0166254	down	Vitamins and Cofactors
Nicotinamide ribotide	1.00465	C11H15N2O8P	HMDB00229	14180	16171	C00455	1094-61-7	-1.28831	0.00192168	0.0166254	down	Vitamins and Cofactors
Dihydrothymine	1.30241	C5H8N2O2	HMDB00079	93556	27468	C00906	696-04-8	-1.29193	0.00471369	0.0256335	down	Lipid
Aminobutyric acid	1.28826							-1.30027	0.00437544	0.0249838	down	Amino acid
N-Acetylglucosamine 1-phosphate	1.27778	C8H16NO9P	HMDB01367	445675	16264		6866-69-9(31281-59-1)	-1.30069	0.00715143	0.0334711	down	Nucleotide
D-Ribulose 5-phosphate	1.21212	C5H11O8P	HMDB00618/HMDB01548	53477706	17797	C00199	4151-19-3 (4300-28-1)	-1.30085	0.00801817	0.0349494	down	Carbohydrates
Tiopronin	1.13216	C5H9NO3S				C12876	2-2-1953	-1.30203	0.0163127	0.0534583	down	Other
Acetylcysteine	1.31505	C5H9NO3S	HMDB01890	12035	28939	C06809	616-91-1	-1.31361	0.00382754	0.0234131	down	Amino acid
4-Nitrophenol	1.3396							-1.31432	0.0022267	0.0180381	down	Other
(4Z,7Z,10Z,13Z,16Z,19Z)-4,7,10,13,1 6,19-Docosahexaenoic acid	1.21391	C22H32O2	HMDB02183	445580	28125	C06429	6217-54-5	-1.31858	0.0141076	0.0493413	down	Lipid
5-Hydroxymethyluracil	1.29948	C5H6N2O3	HMDB00469	78168	16964	C03088	4433-40-3	-1.31967	0.000891467	0.0122396	down	Nucleotide
Dihydroxyacetone phosphate	1.28583	C3H7O6P	HMDB01473	668	16108	C00111	20915	-1.32045	0.00100267	0.0122396	down	Carbohydrates
5'-CMP	1.25574							-1.3211	0.0146821	0.0497376	down	Nucleotide
Salinomycin	1.2062							-1.32506	0.0144763	0.0494967	down	Other
L-Glutamine	1.3027	C5H10N2O3	HMDB00641	5961	18050	C00064	56-85-9	-1.33446	0.00403928	0.0239942	down	Amino acid
Adenosine 3',5'-cyclic phosphate (cAMP)	1.21521	C10H12N5O6P	HMDB00058	6076	17489	C00575	60-92-4	-1.33816	0.00691193	0.0328893	down	Nucleotide
Adenosine 3',5'-cyclic phosphate (cAMP)	1.04341	C10H12N5O6P	HMDB00058	6076	17489	C00575	60-92-4	-1.33816	0.00691193	0.0328893	down	Nucleotide
1-Stearoyl-sn-glycerol	1.30753	C21H42O4	HMDB11131					-1.33831	0.00967167	0.038293	down	Lipid
alpha-D-Galactose 1-phosphate	1.35035	C6H13O9P	HMDB00645	123912	17973	C00446	2255-14-3( 19046-60-7)	-1.34557	0.000871077	0.0122396	down	Carbohydrates
Nicotinamide adenine dinucleotide (NAD)	1.31139	C21H27N7O14P2	HMDB00902	5893	15846	C00003	53-84-9	-1.34992	0.0026099	0.0186282	down	Vitamins and Cofactors
Uridine 5'-triphosphate (UTP)	1.33777	C9H15N2O15P3	HMDB00285	6133	15713	C00075	63-39-8 (116295-90-0)	-1.35124	0.00301271	0.020003	down	Nucleotide
Uridine 5'-triphosphate (UTP)	1.1388	C9H15N2O15P3	HMDB00285	6133	15713	C00075	63-39-8 (116295-90-0)	-1.35124	0.00301271	0.020003	down	Nucleotide
Cytidine monophosphate N-acetylneuraminic acid	1.30553	C20H31N4O16P	HMDB01176	448209	16556	C00128	3063-71-6	-1.35432	0.00515533	0.0270064	down	Carbohydrates
L-Iditol	1.35398	C6H14O6	HMDB11632	5460044	18202	C01507	488-45-9	-1.35798	0.0010289	0.0122396	down	Lipid
Thymine	1.28325	C5H6N2O2	HMDB00262	1135	17821	C00178	65-71-4	-1.36327	0.00504994	0.0269488	down	Nucleotide
L-Malic acid	1.33698	C4H6O5	HMDB00156	222656	30797	C00149	97-67-6	-1.36357	0.000953519	0.0122396	down	Carbohydrates
ADP-ribose	1.23611	C15H23N5O14P2	HMDB01178	192	16960	C00301	20762-30-5	-1.37238	0.00643379	0.0313991	down	Nucleotide
D-Glucosamine 1-phosphate (Glucosamine-1P)	1.30899	C6H14NO8P	HMDB01109	440272	7125	C06156	2152-75-2	-1.38448	0.00286725	0.0197049	down	Carbohydrates
IS	1.14257							-1.38908	0.0216448	0.0675364	down	Other
3-Methylphenylacetic acid	1.29265	C9H10O2	HMDB02222	12121	329287		621-36-3	-1.38915	0.000676473	0.0113608	down	Other
Phosphoglycolic acid	1.12927	C2H5O6P	HMDB00816	529	17150	C00988		-1.3899	0.0136499	0.0486625	down	Other
4-Acetoxyphenol	1.31432							-1.39393	0.00465494	0.0256335	down	Other
2'-Deoxyguanosine 5'-monophosphate (dGMP)	1.35408	C10H14N5O7P	HMDB01044	65059	16192	C00362	902-04-5 (33430-61-4)	-1.39861	0.000276873	0.00790473	down	Nucleotide
Uridine 5'-diphosphate (UDP)	1.37236	C9H14N2O12P2	HMDB00295	6031	17659	C00015	58-98-0 (27821-45-0)	-1.39942	0.00026194	0.00790473	down	Nucleotide
Maleic acid	1.26827	C4H4O4	HMDB00176	444266	18300	C01384	110-16-7	-1.40855	0.00628576	0.0309411	down	Amino acid
Stearoylcarnitine	1.28491	C25H49NO4	HMDB00848	6426855			1976-27-8	-1.40888	0.00101993	0.0122396	down	Lipid
Stearoylcarnitine	1.23298	C25H49NO4	HMDB00848	6426855			1976-27-8	-1.40888	0.00101993	0.0122396	down	Lipid
Dimethylallyl pyrophosphate	1.11386	C5H12O7P2	HMDB01120	647	16057	C00235	1186-30-7 (69382-61-2)	-1.42404	0.0311609	0.0907801	down	Lipid
Deoxyguanosine triphosphate (dGTP)	1.31132	C10H16N5O13P3	HMDB01440	65103	16497	C00286	2564-35-4 (18423-40-0)	-1.43597	0.00190962	0.0166254	down	Energy
D-Mannitol 1-phosphate	1.2574	C6H15O9P	HMDB01530	130418	16298	C00644		-1.47219	0.00618517	0.0307164	down	Carbohydrates
D-Ribose 1,5-bisphosphate	1.35428	C5H12O11P2	HMDB11688	9947823		C01151		-1.47703	0.00131794	0.0140935	down	Carbohydrates
N-Acetylneuraminic acid	1.30028	C11H19NO9	HMDB00230	445063	45744	C00270	131-48-6	-1.47836	0.0019773	0.0168513	down	Carbohydrates
Phloretin	1.329	C15H14O5	HMDB03306	4788	17276	C00774	60-82-2	-1.51357	0.00237339	0.0184757	down	Nucleotide
DL-2-Aminoadipic acid	1.27913	C6H11NO4	HMDB00510	469	37024	C00956	542-32-5	-1.52948	0.00774991	0.03404	down	Other
N-Acetyl-L-glutamate	1.28961	C7H11NO5	HMDB01138	185	12575	C00624	1188-37-0	-1.53565	0.00179596	0.0165402	down	Amino acid
N-Acetyl-L-glutamate	1.07892	C7H11NO5	HMDB01138	185	12575	C00624	1188-37-0	-1.53565	0.00179596	0.0165402	down	Amino acid
D-Fructose	1.27467	C6H12O6	HMDB00660	439709	28645	C00095	57-48-7	-1.53651	0.00343954	0.021822	down	Carbohydrates
(+-)-Taxifolin	1.29584							-1.5369	0.00252545	0.0186282	down	Other
Nicotinamide adenine dinucleotide phosphate (NADP)	1.3287	C21H28N7O17P3	HMDB00217	5886	18009	C00006	53-59-8	-1.55321	0.000812199	0.0122396	down	Energy
Cytidine triphosphate (CTP)	1.2967	C9H16N3O14P3	HMDB00082	6176	17677	C00063	65-47-4 (36051-68-0)	-1.55531	0.00153905	0.0154175	down	Nucleotide
Cytidine triphosphate (CTP)	1.26975	C9H16N3O14P3	HMDB00082	6176	17677	C00063	65-47-4 (36051-68-0)	-1.55531	0.00153905	0.0154175	down	Nucleotide
L-Asparagine	1.33557	C4H8N2O3	HMDB00168	6267	17196	C00152	70-47-3	-1.55968	0.00177892	0.0165402	down	Amino acid
S-Adenosyl-L-homocysteine	1.36045	C14H20N6O5S	HMDB00939	439155	16680	C00021	979-92-0	-1.56661	0.000424819	0.00965415	down	Amino acid
S-Adenosyl-L-homocysteine	1.21629	C14H20N6O5S	HMDB00939	439155	16680	C00021	979-92-0	-1.56661	0.000424819	0.00965415	down	Amino acid
D-Ribose	1.29808	C5H10O5	HMDB00283	5779	16988	C00121	50-69-1	-1.59529	0.00218926	0.0180381	down	Carbohydrates
Fluorouracil	1.13862							-1.60447	0.0195471	0.0623541	down	Nucleotide
Gamma-Glutamylcysteine	1.3249	C8H14N2O5S	HMDB01049	123938	17515	C00669	636-58-8	-1.63193	0.00175564	0.0165402	down	Amino acid
Oxazepam	1.3215							-1.64293	0.00131943	0.0140935	down	Other
Allopurinol	1.3129	C5H4N4O	HMDB14581	2094	40279		315-30-0	-1.66101	0.0022868	0.0181356	down	Nucleotide
UDP-glucose	1.33768							-1.66443	0.000924067	0.0122396	down	Carbohydrates
Adenosine monophosphate (AMP)	1.35589	C10H14N5O7P	HMDB00045	6083	16027	C00020	61-19-8 (149022-20-8)	-1.70025	0.000179972	0.00790473	down	Nucleotide
Adenosine monophosphate (AMP)	1.00459	C10H14N5O7P	HMDB00045	6083	16027	C00020	61-19-8 (149022-20-8)	-1.70025	0.000179972	0.00790473	down	Nucleotide
Cyanuric acid	1.29943							-1.7448	0.00255163	0.0186282	down	Other
S-Adenosylmethionine	1.32925	C15H22N6O5S	HMDB01185	16757548	15414	C00019	29908-03-0	-1.78398	0.000112861	0.00601078	down	Vitamins and Cofactors
Creatinine	1.36166	C4H7N3O	HMDB00562	588	16737	C00791	60-27-5	-1.79388	0.000115794	0.00601078	down	Amino acid
Acetylglycine	1.25017	C4H7NO3	HMDB00532	10972	40410		543-24-8	-1.80361	0.00150633	0.0153592	down	Amino acid
L-Arginine	1.33013	C6H14N4O2	HMDB00517	6322	16467	C00062	74-79-3	-1.80488	0.00123089	0.0140568	down	Amino acid
Oleic acid	1.34546	C18H34O2	HMDB00207	445639	16196	C00712	112-80-1	-1.8172	0.00164189	0.0158902	down	Lipid
(S)-2-Hydroxyglutarate	1.36168	C5H8O5	HMDB00694	439939	32797	C03196	13095-48-2 (63512-50-5)	-1.82694	0.00053007	0.0107615	down	Amino acid
S-Methyl-5'-thioadenosine	1.36705	C11H15N5O3S	HMDB01173	439176	17509	C00170	2457-80-9	-1.83102	8.7493e-05	0.00601078	down	Amino acid
Palmitaldehyde	1.24035	C16H32O	HMDB01551	984	17600	C00517	629-80-1	-1.85775	0.00310007	0.0201235	down	Lipid
Guanosine 5'-monophosphate (GMP)	1.37549	C10H14N5O8P	HMDB01397	6804	17345	C00144	85-32-5	-1.90359	2.92061e-05	0.00455198	down	Nucleotide
Guanosine 5'-monophosphate (GMP)	1.24864	C10H14N5O8P	HMDB01397	6804	17345	C00144	85-32-5	-1.90359	2.92061e-05	0.00455198	down	Nucleotide
Succinyladenosine	1.36183							-1.90591	3.98597e-05	0.00455198	down	Other
Succinyladenosine	1.17391							-1.90591	3.98597e-05	0.00455198	down	Other
Deoxythymidine 5'-phosphate (dTMP)	1.36985	C10H15N2O8P	HMDB01227	9700	17013	C00364	365-07-1 (33430-62-5)	-1.9317	2.20123e-05	0.00455198	down	Nucleotide
deoxyguanosine 5'-monophosphate (dGMP)	1.29764							-2.03886	0.000301808	0.00820631	down	Nucleotide
Capric acid	1.31797	C10H20O2	HMDB00511	2969	30813	C01571	334-48-5	-2.06278	0.00186531	0.0166254	down	Lipid
2-Oleoyl-1-palmitoyl-sn-glycero-3-phosphocholine(PC(16:0/18:1(9Z)))	1.29179							-2.06606	0.000600999	0.01107	down	Lipid
5,6,7,8-tetrahydro-2-Naphthoic Acid	1.28609							-2.07938	0.000838103	0.0122396	down	Other
3-Guanidinopropanoate	1.33054							-2.08525	0.000369332	0.00958585	down	Other
Cytidine 5'-diphosphocholine (CDP-choline)	1.3354	C14H26N4O11P2	HMDB01413	13804	16436	C00307	987-78-0 (33818-15-4)	-2.15814	0.000222967	0.00790473	down	Glycan
Cytidine 5'-diphosphocholine (CDP-choline)	1.33622	C14H26N4O11P2	HMDB01413	13804	16436	C00307	987-78-0 (33818-15-4)	-2.15814	0.000222967	0.00790473	down	Glycan
Uracil	1.06476	C4H4N2O2	HMDB00300	1174	17568	C00106	66-22-8	-2.38052	0.00860389	0.0363913	down	Nucleotide
Hypoxanthine	1.34871	C5H4N4O	HMDB00157	790	17368	C00262	68-94-0	-2.53706	7.79249e-05	0.00601078	down	Nucleotide
Hypoxanthine	1.32466	C5H4N4O	HMDB00157	790	17368	C00262	68-94-0	-2.53706	7.79249e-05	0.00601078	down	Nucleotide
Inosine	1.37752	C10H12N4O5	HMDB00195	6021	17596	C00294	58-63-9	-2.58905	0.000107287	0.00601078	down	Nucleotide
Inosine	1.3303	C10H12N4O5	HMDB00195	6021	17596	C00294	58-63-9	-2.58905	0.000107287	0.00601078	down	Nucleotide
Ribothymidine	1.36877	C10H14N2O6	HMDB00884	445408	30821		1463-10-1	-2.71951	0.000107698	0.00601078	down	Nucleotide
Inosine 5'-monophosphate (IMP)	1.36623	C10H13N4O8P	HMDB00175	8582	17202	C00130	131-99-7	-2.96049	1.06465e-05	0.00455198	down	Nucleotide
Inosine 5'-monophosphate (IMP)	1.33973	C10H13N4O8P	HMDB00175	8582	17202	C00130	131-99-7	-2.96049	1.06465e-05	0.00455198	down	Nucleotide
PC(16:0/16:0)	1.0652	C40H80NO8P	HMDB00564	452110		C00157	63-89-8	11.8849	0.0747063	0.174111	stable	stable
7-Oxocholesterol	1.02885							5.30999	0.223087	0.370298	stable	stable
Desipramine	1.10691	C18H22N2	HMDB15282	2995	47781	C06943	50-47-5	4.52307	0.0646655	0.158472	stable	stable
Triethanolamine	1.09108	C6H15NO3	HMDB32538	7618	28621	C06771	102-71-6	3.8643	0.224548	0.371644	stable	stable
Guanidine	1.03778	CH5N3	HMDB01842	3520	42820	C17349	113-00-8	3.25167	0.200925	0.345417	stable	stable
L-Pyroglutamic acid	1.03327	C5H7NO3	HMDB00267	7405	18183	C01879	98-79-3	2.58642	0.282217	0.442533	stable	stable
N-Acetylaspartylglutamate (NAAG)	1.26549	C11H16N2O8	HMDB01067	5255	200472	C12270	3106-85-2	2.51657	0.5051	0.606321	stable	stable
Cytidine	1.07656	C9H13N3O5	HMDB00089	6175	17562	C00475	65-46-3	2.31291	0.0508142	0.131886	stable	stable
Cytidine	1.21301	C9H13N3O5	HMDB00089	6175	17562	C00475	65-46-3	2.31291	0.0508142	0.131886	stable	stable
Pantothenate	1.21193	C9H17NO5	HMDB00210	988	7916	C00864	137-08-6	1.8998	0.0727131	0.170861	stable	stable
L-Palmitoylcarnitine	1.00506	C23H45NO4	HMDB00222	11953816	17490	C02990	2364-67-2 (18877-64-0)	1.64971	0.580584	0.67108	stable	stable
Mephentermine	1.2189							1.57535	0.0536949	0.136266	stable	stable
1-Palmitoyl-sn-glycero-3-phosphocholine	1.30129							0.986322	0.00282275	0.019656	stable	stable
D-Fructose 1,6-bisphosphate	1.30753	C6H14O12P2	HMDB01058	172313	16905	C00354	488-69-7 (38099-82-0)	0.983735	0.00593777	0.0300041	stable	stable
.gamma.-L-Glu-.epsilon.-L-Lys	1.2815							0.981003	0.0102739	0.0398652	stable	stable
Glycerophosphocholine	1.36046	C8H21NO6P+	HMDB00086	71920	16870	C00670	28319-77-9	0.964333	0.000546557	0.0107615	stable	stable
Ile-Asn	1.3277							0.955312	0.00128698	0.0140935	stable	stable
P1,P4-Diadenosine 5'-tetraphosphate	1.28598	C20H28N10O19P4	HMDB01211	21706	17422	C01260	102783-36-8	0.948398	0.00728422	0.0336894	stable	stable
1-Stearoyl-2-hydroxy-sn-glycero-3-phosphoethanolamine	1.23967							0.94202	0.0076141	0.0337027	stable	stable
trans-Vaccenic acid	1.32074	C18H34O2	HMDB03231	5282761	50464	C08367	693-72-1	0.91785	0.00467548	0.0256335	stable	stable
Nname,Clomipramine	1.34834							0.890567	0.00102599	0.0122396	stable	stable
Myristic acid	1.12547	C14H28O2	HMDB00806	11005	28875	C06424	544-63-8	0.875323	0.0605208	0.149599	stable	stable
Argininosuccinic acid	1.25108	C10H18N4O6	HMDB00052	16950	15682	C03406	2387-71-5 (918149-29-8)	0.822595	0.00748417	0.0336894	stable	stable
N-Acetyl-D-lactosamine	1.22275							0.820533	0.00834403	0.0355555	stable	stable
Pyridoxine	1.05064	C8H11NO3	HMDB00239	1054	16709	C00314	65-23-6	0.79629	0.0037487	0.0232664	stable	stable
Pyridoxine	1.33396	C8H11NO3	HMDB00239	1054	16709	C00314	65-23-6	0.79629	0.0037487	0.0232664	stable	stable
Deoxyguanosine	1.22215	C10H13N5O4	HMDB00085	187790	17172	C00330	961-07-9	0.756484	0.0111972	0.0423418	stable	stable
Ile-Ile	1.29554							0.751262	0.00737553	0.0336894	stable	stable
sn-Glycerol 1-phosphate	1.28053	C3H9O6P				C00623		0.731611	0.00935131	0.0380685	stable	stable
2'-Deoxyguanosine 5'-diphosphate (dGDP)	1.31413	C10H15N5O10P2	HMDB00960	439220	28862	C00361	3493-09-2 (102783-74-4)	0.689044	0.00328715	0.0210895	stable	stable
Alpha-D-Glucose 1,6-bisphosphate	1.2989	C6H14O12P2	HMDB03514	82400	18148	C01231	10139-18-1	0.679787	0.00509779	0.0269522	stable	stable
Adenine	1.29816	C5H5N5	HMDB00034	190	16708	C00147	73-24-5	0.633964	0.0111134	0.0423051	stable	stable
Nicotinamide	1.27253	C6H6N2O	HMDB01406	936	17154	C00153	98-92-0	0.625405	0.0074007	0.0336894	stable	stable
Pro-Met	1.07845							0.612651	0.0409022	0.109136	stable	stable
Imidazoleacetic acid	1.24602	C5H6N2O2	HMDB02024	96215	16974	C02835	645-65-8	0.609301	0.0233908	0.0714233	stable	stable
N-Acetyl-L-Histidine	1.16716							0.605242	0.023989	0.0728602	stable	stable
Pro-Gly	1.08669							0.60453	0.0763018	0.175808	stable	stable
Linoleic acid	1.29345	C18H32O2	HMDB00673	5280450	17351	C01595	60-33-3	0.602274	0.0088269	0.0367895	stable	stable
Riboflavin	1.27587	C17H20N4O6	HMDB00244	493570	17015	C00255	83-88-5	0.60038	0.0183861	0.0593133	stable	stable
Acetyl coenzyme A (Acetyl-CoA)	1.32096	C23H38N7O17P3S	HMDB01206	444493	15351	C00024	72-89-9 (102029-73-2)	0.592318	0.00940045	0.0380685	stable	stable
Chlorpromazine	1.3197	C17H19ClN2S	HMDB14620	2726	3647	C06906	50-53-3	0.564381	0.00808616	0.034954	stable	stable
Pro-Glu	1.25644							0.551698	0.0232992	0.0714233	stable	stable
Flavin adenine dinucleotide (FAD)	1.2931	C27H33N9O15P2	HMDB01248	643975	16238	C00016	146-14-5 (84366-81-4)	0.533322	0.0114433	0.0424292	stable	stable
1-Oleoyl-sn-glycero-3-phosphocholine	1.1814							0.530567	0.0314692	0.0912127	stable	stable
Phe-Pro	1.00895							0.524479	0.10194	0.218826	stable	stable
Melphalan	1.01309							0.502274	0.0723814	0.170784	stable	stable
His-Glu	1.27054							0.49492	0.0137209	0.0486625	stable	stable
DL-3-hydroxy-3-methylglutaryl-CoA (HMG CoA)	1.04945	C27H44N7O20P3S	HMDB01375	439218	15467	C00356	103476-21-7(1553-55-5)	0.479952	0.0769738	0.175808	stable	stable
Pro-Phe	1.23071							0.43541	0.0348525	0.0975527	stable	stable
Val-Asn	1.21241							0.430524	0.0268622	0.0803052	stable	stable
1-Methyladenosine	1.2119	C11H15N5O4	HMDB03331	27476	16020	C02494	15763-06-1	0.430269	0.037245	0.102521	stable	stable
Pro-Asn	1.33841							0.428183	0.0147209	0.0497376	stable	stable
Coenzyme A (CoA)	1.09024	C21H36N7O16P3S	HMDB01423	6816	1146900	C00010	85-61-0	0.4228	0.0709145	0.168809	stable	stable
N,N-Dimethylaniline	1.12332	C8H11N	HMDB01020	949	16269	C02846	121-69-7	0.382072	0.0633608	0.155944	stable	stable
GDP-glucose	1.16833	C16H25N5O16P2	HMDB03351	644106	62254	C00394	5750-57-2	0.371378	0.0516134	0.131995	stable	stable
trans-11-Eicosenoic acid	1.27434							0.324883	0.0377047	0.102521	stable	stable
2'-Deoxyadenosine 5'-triphosphate (dATP)	1.31199	C10H16N5O12P3	HMDB01532	15993	16284	C00131	1927-31-7	0.32448	0.0321844	0.0928146	stable	stable
Sphingosine	1.17676	C18H37NO2	HMDB00252	5353955	16393	C00319	123-78-4	0.316569	0.058237	0.145211	stable	stable
Lys-Pro	1.07532							0.314969	0.0961668	0.207212	stable	stable
Thiamine pyrophosphate (TPP)	1.26471	C12H19N4O7P2S+	HMDB01372	1132	9532	C00068	154-87-0	0.304187	0.0414407	0.110059	stable	stable
4-Hydroxybutanoic acid lactone	1.24217							0.282173	0.058086	0.145211	stable	stable
Val-Asp	1.05432							0.271562	0.125918	0.259563	stable	stable
Ser-Asp	1.05842							0.246081	0.13547	0.272371	stable	stable
Cytidine 5'-diphosphate (CDP)	1.23542	C9H15N3O11P2	HMDB01546	6132	17239	C00112	63-38-7	0.233857	0.0846721	0.186671	stable	stable
N-Oleoylethanolamine	1.00249	C20H39NO2	HMDB02088	5283454	116103		111-58-0	0.231178	0.157824	0.310749	stable	stable
Adenosine 5'-triphosphate (ATP)	1.05699	C10H16N5O13P3	HMDB00538	5957	15422	C00002	987-65-5 (34369-07-8)	0.22634	0.141912	0.282341	stable	stable
N伪-Acetyl-L-lysine	1.16762							0.222095	0.122901	0.254262	stable	stable
Tyr-Met	1.01831							0.208495	0.18156	0.332278	stable	stable
L-Leucine	1.36844	C6H13NO2	HMDB00687	6106	15603	C00123	61-90-5	0.1893	0.110457	0.233595	stable	stable
Indole	1.00102	C8H7N	HMDB00738	798	16881	C00463	120-72-9	0.12882	0.302216	0.455177	stable	stable
Letrozole	1.01643							0.0773092	0.482996	0.586788	stable	stable
Clopidogrel	1.02721							-0.205287	0.166402	0.319583	stable	stable
1,2-dioleoyl-sn-glycero-3-phosphatidylcholine	1.06934							-0.211498	0.165238	0.318754	stable	stable
PC(18:0/18:1(9Z))	1.31404							-0.255881	0.0599678	0.148877	stable	stable
Adenosine 3'-monophosphate	1.11919	C10H14N5O7P	HMDB03540	41211	28931	C01367	84-21-9	-0.299446	0.0767851	0.175808	stable	stable
PC(20:5(5Z,8Z,11Z,14Z,17Z)/20:5(5Z,8Z,11Z,14Z,17Z))	1.03426							-0.337653	0.0761073	0.175808	stable	stable
Betaine	1.24054	C5H11NO2	HMDB00043	247	17750	C00719	107-43-7 (590-46-5)	-0.377356	0.0379514	0.102703	stable	stable
beta-Alanine	1.21474							-0.420424	0.033337	0.0951773	stable	stable
D-Maltose	1.14791	C12H22O11	HMDB00163	10991489	47937	C00208	69-79-4 (6363-53-7)	-0.583822	0.0302819	0.0891286	stable	stable
Sphingomyelin (d18:1/18:0)	1.30616	C41H83N2O6P	HMDB01348	5283588	17636	C00550	85187-10-6	-0.622814	0.0134746	0.0483901	stable	stable
Oleoyl-CoA	1.09021	C39H68N7O17P3S	HMDB01322	5280355	15534	C00510	1716-06-9	-0.629297	0.071319	0.168976	stable	stable
Nitrofurazone	1.0787	C6H6N4O4	HMDB14480			C08042	59-87-0	-0.637622	0.0452474	0.118849	stable	stable
Pyridoxal (Vitamin B6)	1.01571	C8H9NO3	HMDB01545	1050	17310	C00250	66-72-8 (65-22-5)	-0.639655	0.0704691	0.168809	stable	stable
Pyridoxal (Vitamin B6)	1.09754	C8H9NO3	HMDB01545	1050	17310	C00250	66-72-8 (65-22-5)	-0.639655	0.0704691	0.168809	stable	stable
Propionic acid	1.25609	C3H6O2	HMDB00237	1032	30768	C00163	29102	-0.656569	0.00972415	0.038293	stable	stable
sn-Glycerol 3-phosphoethanolamine	1.13153	C5H14NO6P	HMDB59660	5459861	16929			-0.679145	0.0394768	0.105828	stable	stable
sn-Glycerol 3-phosphoethanolamine	1.30222	C5H14NO6P	HMDB59660	5459861	16929			-0.679145	0.0394768	0.105828	stable	stable
Acetylcholine	1.24193	C7H15NO2	HMDB00895	187	15355	C01996	60-31-1	-0.713339	0.0103116	0.0398652	stable	stable
Salicylamide	1.2193							-0.717309	0.0162452	0.0534583	stable	stable
3-Hydorxy-3-methylglutaric acid	1.00781	C6H10O5	HMDB00355	1662	16831	C03761	503-49-1	-0.720708	0.0790843	0.178561	stable	stable
Maltose	1.29793							-0.728625	0.00618631	0.0307164	stable	stable
3-(2-Hydroxyethyl)indole	1.03682							-0.739666	0.0743461	0.173982	stable	stable
O-Phospho-L-homoserine	1.09734	C4H10NO6P	HMDB03484	151187	15961	C01102	4210-66-6	-0.747398	0.0576635	0.145048	stable	stable
Pyridoxine 5-phosphate	1.28541	C8H12NO6P	HMDB01319	1055	28803	C00627	447-05-2	-0.757383	0.0142663	0.0493699	stable	stable
Sinigrin	1.1126							-0.765295	0.0310756	0.0907801	stable	stable
Decanoyl-L-carnitine	1.30898							-0.768192	0.00416011	0.0239942	stable	stable
D-Tagatose	1.2841	C6H12O6	HMDB03418			C00795	87-81-0	-0.81839	0.00700656	0.033064	stable	stable
Primidone	1.05924							-0.845559	0.0301113	0.0891286	stable	stable
N-Tris[hydroxymethyl]methyl-2-aminoethanesulfonic acid [TES]	1.14025							-0.870275	0.0376392	0.102521	stable	stable
Taurine	1.16906	C2H7NO3S	HMDB00251	1123	15891	C00245	107-35-7	-0.879575	0.0255754	0.0768608	stable	stable
N-Acetyl-L-tyrosine	1.25627	C11H13NO4	HMDB00866	68310	201465	C01657	537-55-3	-0.885122	0.0210268	0.0659686	stable	stable
Pravastatin	1.08464							-0.895541	0.0388463	0.104629	stable	stable
Ergothioneine	1.37915	C9H15N3O2S	HMDB03045	5351619	4828	C05570	58511-63-0	-0.910562	0.000415064	0.00965415	stable	stable
Glycocholic acid	1.27029	C26H43NO6	HMDB00138	23617285	29746	C01921	475-31-0	-0.945684	0.00814166	0.034954	stable	stable
Phosphoenolpyruvate	1.0126	C3H5O6P	HMDB00263	1005	44897	C00074	138-08-9 (53823-68-0)	-0.958482	0.0514759	0.131995	stable	stable
D-Glucose 6-phosphate	1.32109	C6H13O9P	HMDB01401	5958	4170	C00092	56-73-5	-2.17663	0.408265	0.523863	stable	stable
L-Carnosine	1.30421	C9H14N4O3	HMDB00033	439224	15727	C00386	305-84-0	-2.53257	0.351697	0.480458	stable	stable
Adenosine 5'-phosphosulfate (APS)	1.14268	C10H14N5O10PS	HMDB01003	10238	17709	C00224	485-84-7 (102029-95-8)	-3.26066	0.200701	0.345417	stable	stable
Maltotriose	1.2945	C18H32O16	HMDB01262	439586		C01835	1109-28-0	-3.56582	0.140231	0.280954	stable	stable
S-Lactoylglutathione	1.20019	C13H21N3O8S	HMDB01066	440018	15694	C03451	25138-66-3(54398-03-7)	-3.61241	0.17756	0.33106	stable	stable
Biopterin	1.2762	C9H11N5O3	HMDB00468	445040	63931	C06313	22150-76-1	-3.81952	0.153661	0.303601	stable	stable
Biopterin	1.11806	C9H11N5O3	HMDB00468	445040	63931	C06313	22150-76-1	-3.81952	0.153661	0.303601	stable	stable
Glycerol	1.13674	C3H8O3	HMDB00131	753	17522	C00116	56-81-5	-3.90278	0.188021	0.339749	stable	stable
Linoleoyl-CoA	1.16962	C39H66N7O17P3S	HMDB01064	440810	27838	C02050	6709-57-5	-3.96754	0.178957	0.33106	stable	stable
cis-9-Palmitoleic acid	1.32152	C16H30O2	HMDB03229	445638	28716	C08362	373-49-9	-3.98762	0.355132	0.482351	stable	stable
N-Acetyl-D-galactosamine	1.18378	C8H15NO6	HMDB00212	14035695	17994	C01132		-4.02431	0.201582	0.345417	stable	stable
D-Ribulose 1,5-bisphosphate	1.27149	C5H12O11P2	HMDB35796	151261	17173	C01182	14689-84-0	-4.061	0.162757	0.316102	stable	stable
Suberic acid	1.29549	C8H14O4	HMDB00893	10457	9300	C08278	505-48-6	-4.07995	0.0944957	0.204383	stable	stable
1-Palmitoyl Lysophosphatidic Acid	1.25783							-4.09307	0.188022	0.339749	stable	stable
6-Phospho-D-gluconate	1.25529	C6H13O10P	HMDB01316			C00345	53411-70-4	-4.18251	0.173899	0.328795	stable	stable
2'-Deoxyadenosine 5'-monophosphate (dAMP)	1.32985	C10H14N5O6P	HMDB00905	12599	17713	C00360	653-63-4	-4.29607	0.108361	0.231738	stable	stable
Deoxyuridine triphosphate (dUTP)	1.27875							-4.43808	0.15843	0.310872	stable	stable
L-Galactono-1,4-lactone	1.25788	C6H10O6	HMDB02541	151006	15895	C01115		-4.4789	0.191321	0.342297	stable	stable
Deoxythymidine triphosphate (dTTP)	1.31729	C10H17N2O14P3	HMDB01342	64968	18077	C00459	365-08-2 (18423-43-3)	-4.48791	0.159388	0.311679	stable	stable
1-Palmitoyl-2-hydroxy-sn-glycero-3-phosphoethanolamine	1.2466							-4.50108	0.161041	0.313838	stable	stable
Pyridoxamine 5'-phosphate	1.25442	C8H13N2O5P	HMDB01555	1053	18335	C00647	529-96-4	-4.60143	0.182907	0.333674	stable	stable
Pentobarbital	1.12516							-4.61082	0.112163	0.236328	stable	stable
D-gluconate	1.25195	C6H12O7	HMDB00625	10690	33198	C00257	526-95-4	-4.68301	0.194601	0.345417	stable	stable
5'-Phosphoribosyl-5-amino-4-imidazolecarboxamide (AICAR)	1.31284	C9H15N4O8P	HMDB01517	65110	18406	C04677	3031-94-5	-4.81526	0.166788	0.319583	stable	stable
N-Acetyl-L-alanine	1.27202	C5H9NO3	HMDB00766	88064	40992		97-69-8	-4.85026	0.179735	0.33106	stable	stable
Ethynodiol diacetate	1.32943							-4.90183	0.167348	0.319585	stable	stable
2'-Deoxyuridine	1.12715	C9H12N2O5	HMDB00012	13712	16450	C00526	951-78-0	-4.91355	0.175462	0.329569	stable	stable
Cholesteryl sulfate	1.3036							-4.94383	0.191637	0.342297	stable	stable
Glycerol 3-phosphate	1.23454	C3H9O6P	HMDB00126	439162	15978	C00093	17989-41-2	-5.07	0.199554	0.345417	stable	stable
Glycerol 3-phosphate	1.09845	C3H9O6P	HMDB00126	439162	15978	C00093	17989-41-2	-5.07	0.199554	0.345417	stable	stable
L-Phenylalanine	1.24442	C9H11NO2	HMDB00159	6140	17295	C00079	63-91-2	-5.13098	0.328612	0.466804	stable	stable
L-Threonate	1.26998	C4H8O5	HMDB00943			C01620	70753-61-6	-5.16719	0.201469	0.345417	stable	stable
L-Histidine	1.21853	C6H9N3O2	HMDB00177	6274	15971	C00135	71-00-1	-5.32881	0.212131	0.356255	stable	stable
Deoxycholic acid	1.26307	C24H40O4	HMDB00626	222528	28834	C04483	83-44-3	-5.33194	0.202048	0.345417	stable	stable
L-Rhamnose	1.16241	C6H12O5	HMDB00849	25310	62346	C00507	3615-41-6	-5.38047	0.1797	0.33106	stable	stable
T0901317	1.32915							-5.59584	0.19183	0.342297	stable	stable
Citrate	1.26113	C6H8O7	HMDB00094	311	30769	C00158	77-92-9	-5.83074	0.2144	0.357961	stable	stable
L-Tryptophan	1.31003	C11H12N2O2	HMDB00929	6305	16828	C00078	73-22-3	-5.83827	0.205664	0.348469	stable	stable
Adenosine	1.30311	C10H13N5O4	HMDB00050	60961	16335	C00212	58-61-7	-5.84057	0.203174	0.346241	stable	stable
ADP	1.34455							-6.70485	0.206426	0.348725	stable	stable
myo-Inositol	1.28056	C6H12O6	HMDB00211		17268	C00137	87-89-8	-7.30891	0.0839625	0.186332	stable	stable
Glutathione	1.31491	C10H17N3O6S	HMDB00125			C00051	70-18-8	-7.61102	0.225281	0.371779	stable	stable
L-Threonine	1.31204	C4H9NO3	HMDB00167	6288	16857	C00188	72-19-5	-9.85307	0.051675	0.131995	stable	stable
L-Citrulline	1.02467	C6H13N3O3	HMDB00904	9750	16349	C00327	372-75-8	3.12173	0.000817053	0.0122396	up	Amino acid
L-Citrulline	1.36729	C6H13N3O3	HMDB00904	9750	16349	C00327	372-75-8	3.12173	0.000817053	0.0122396	up	Amino acid
Prazosin	1.36014							2.34081	0.000219274	0.00790473	up	Other
Pantothenic Acid	1.32774							2.22482	0.00969255	0.038293	up	Vitamins and Cofactors
Ornithine	1.37079	C5H12N2O2	HMDB00214	6262	15729	C01602	70-26-8 (3184-13-2)	2.00358	0.000227978	0.00790473	up	Amino acid
Nicotinate	1.08384	C6H5NO2	HMDB01488	938	15940	C00253	59-67-6	1.95478	0.00025456	0.00790473	up	Vitamins and Cofactors
Nicotinate	1.37222	C6H5NO2	HMDB01488	938	15940	C00253	59-67-6	1.95478	0.00025456	0.00790473	up	Vitamins and Cofactors
Glycitein	1.34456	C16H12O5	HMDB05781	5317750	542494	C14536	40957-83-3	1.88441	0.00135752	0.0140935	up	Other
Daidzein	1.32906	C15H10O4	HMDB03312	5281708	28197	C10208	486-66-8	1.83201	0.00891046	0.0368686	up	Other
Nicotinate D-ribonucleotide	1.29377	C11H14NO9P	HMDB01132	53477721	15763	C01185	321-02-8	1.62224	0.00274785	0.0193707	up	Nucleotide
N-Acetylputrescine	1.37679	C6H14N2O	HMDB02064	122356	17768	C02714	5699-41-2	1.48226	0.000159043	0.0075678	up	Amino acid
5-Nitro-2-Phenylpropylaminobenzoic Acid [Nppb]	1.38748							1.4058	3.80428e-05	0.00455198	up	Other
3-Methyluridine	1.16325	C10H14N2O6	HMDB04813	316991			2140-69-4	1.33511	0.0205928	0.0652658	up	Nucleotide
Lecanoric acid	1.16185							1.31965	0.00899373	0.0369455	up	Lipid
1-Stearoyl-2-hydroxy-sn-glycero-3-phosphocholine	1.34765							1.27749	0.000439074	0.00965415	up	Lipid
Lumichrome	1.33982	C12H10N4O2				C01727	1086-80-2	1.27596	0.0040283	0.0239942	up	Other
Ile-Asp	1.22554							1.25966	0.0232076	0.0714233	up	Peptide
1-Methylnicotinamide	1.36914	C7H9N2O	HMDB00699	457	16797	C02918	3106-60-3	1.2511	0.000469661	0.00993246	up	Vitamins and Cofactors
Picolinic acid	1.35681	C6H5NO2	HMDB02243	1018	28747	C10164	98-98-6	1.24865	0.000439593	0.00965415	up	Amino acid
Lys-Leu	1.3307							1.23009	0.00110164	0.0128375	up	Peptide
Pro-Asp	1.34409							1.22106	0.00224291	0.0180381	up	Peptide
Flavin mononucleotide (FMN)	1.33723	C17H21N4O9P	HMDB01520	643976	17621	C00061	6184-17-4 (130-40-5)	1.10013	0.00099079	0.0122396	up	Energy
Thiamine	1.29758	C12H17N4OS	HMDB00235	1130	18385	C00378	59-43-8 (67-03-8)	1.07888	0.00210698	0.0176924	up	Vitamins and Cofactors
Amlodipine	1.17562							1.06299	0.0141716	0.0493413	up	Other
Dephosphocoenzyme A (Dephospho-CoA)	1.38508	C21H35N7O13P2S	HMDB01373	439335	15468	C00882	3633-59-8	1.0531	0.000272304	0.00790473	up	Vitamins and Cofactors
1-Stearoyl-sn-glycerol 3-phosphocholine	1.36254	C26H54NO7P						1.04154	0.000667882	0.0113608	up	Lipid
Ile-Met	1.34236							1.0253	0.00135334	0.0140935	up	Peptide
alpha-D-Glucose 1-phosphate	1.19072	C6H13O9P	HMDB01586	439165	16077	C00103	56401-20-8(59-56-3)	1.02179	0.0301722	0.0891286	up	Carbohydrates

## Sheet: Table S5
Supplementary Table S5. Related to Fig.6. Lipids profiled compared between control and SNRNP200-knockdown MDA-MB-231 cells.
MS2 name	MS2 score	VIP	logFC	p-value	adjusted p-value	change	Subclass	Category	Lipid main class
SHexCer(d49:2)	1	1.35927	2.89107	0.000230168	0.00642425	up	SHexCer	Sphingolipids [SP]	Ceramides [SP02]
SHexCer(d47:2)	1	1.38598	6.07403	0.00490771	0.0264553	up	SHexCer	Sphingolipids [SP]	Ceramides [SP02]
FA(20:4)	1	1.21759	-1.06788	0.0162691	0.054703	down	FA	Fatty acyls [FA]	Fatty acids and Conjugates [FA01]
FA(22:6)	1	1.32887	-1.71824	0.00166261	0.0149807	down	FA	Fatty acyls [FA]	Fatty acids and Conjugates [FA01]
FA(19:0)	1	1.40739	9.18002	5.65201e-08	1.5951e-05	up	FA	Fatty acyls [FA]	Fatty acids and Conjugates [FA01]
FA(22:3)	1	1.15658	-0.938596	0.03431	0.0916881	stable	FA	Fatty acyls [FA]	Fatty acids and Conjugates [FA01]
FA(17:0)	1	1.22174	0.955179	0.0284734	0.0805002	stable	FA	Fatty acyls [FA]	Fatty acids and Conjugates [FA01]
FA(22:4)	1	1.36319	-1.50213	0.00151536	0.014822	down	FA	Fatty acyls [FA]	Fatty acids and Conjugates [FA01]
FA(21:3)	1	1.18295	-0.96026	0.0260591	0.0753286	stable	FA	Fatty acyls [FA]	Fatty acids and Conjugates [FA01]
FA(19:3)	1	1.2362	-0.980217	0.0184539	0.0596412	stable	FA	Fatty acyls [FA]	Fatty acids and Conjugates [FA01]
FA(16:1)	1	1.29812	1.24096	0.0119837	0.0449973	up	FA	Fatty acyls [FA]	Fatty acids and Conjugates [FA01]
FA(18:3)	1	1.0783	1.12782	0.0377139	0.0980718	up	FA	Fatty acyls [FA]	Fatty acids and Conjugates [FA01]
FA(18:4)	1	1.39857	3.08189	0.000258875	0.00691802	up	FA	Fatty acyls [FA]	Fatty acids and Conjugates [FA01]
SHexCer(d35:0)	0.999985	1.36992	2.01594	0.000974459	0.0124552	up	SHexCer	Sphingolipids [SP]	Ceramides [SP02]
SHexCer(d46:2)	0.999957	1.33788	1.231	0.00655715	0.0310101	up	SHexCer	Sphingolipids [SP]	Ceramides [SP02]
SHexCer(d49:0)	0.999854	1.33859	-2.92897	0.000186115	0.00563277	down	SHexCer	Sphingolipids [SP]	Ceramides [SP02]
SHexCer(d51:1)	0.999854	1.25462	-1.29735	0.008249	0.0352127	down	SHexCer	Sphingolipids [SP]	Ceramides [SP02]
SHexCer(d53:3)	0.999854	1.38913	-5.07777	0.000262311	0.00693604	down	SHexCer	Sphingolipids [SP]	Ceramides [SP02]
SHexCer(d51:2)	0.999854	1.26586	-1.75801	0.00356567	0.0219534	down	SHexCer	Sphingolipids [SP]	Ceramides [SP02]
SHexCer(d47:0)	0.999854	1.30232	2.09354	0.00399871	0.0233092	up	SHexCer	Sphingolipids [SP]	Ceramides [SP02]
SHexCer(d45:0)	0.999854	1.34746	-2.9594	0.000112496	0.00485312	down	SHexCer	Sphingolipids [SP]	Ceramides [SP02]
SHexCer(d43:0)	0.999854	1.26051	-1.6732	0.0041624	0.0239116	down	SHexCer	Sphingolipids [SP]	Ceramides [SP02]
SHexCer(d52:0)	0.999854	1.29084	1.37726	0.011499	0.0440328	up	SHexCer	Sphingolipids [SP]	Ceramides [SP02]
SHexCer(d52:1)	0.999854	1.40334	2.39887	0.000113813	0.00485312	up	SHexCer	Sphingolipids [SP]	Ceramides [SP02]
SHexCer(d50:0)	0.999854	1.37239	1.90498	0.00151261	0.014822	up	SHexCer	Sphingolipids [SP]	Ceramides [SP02]
SHexCer(d44:3)	0.999854	1.36764	6.81491	0.0244596	0.0724558	up	SHexCer	Sphingolipids [SP]	Ceramides [SP02]
SHexCer(d44:0)	0.999854	1.2731	-2.27786	0.00125869	0.0137471	down	SHexCer	Sphingolipids [SP]	Ceramides [SP02]
SHexCer(d39:1)	0.999854	1.30865	-2.81321	0.00363647	0.0222259	down	SHexCer	Sphingolipids [SP]	Ceramides [SP02]
SHexCer(d39:2)	0.999854	1.36985	-1.25617	0.00376518	0.0226271	down	SHexCer	Sphingolipids [SP]	Ceramides [SP02]
SHexCer(d40:2)	0.999854	1.39388	0.872876	0.00729819	0.0329139	stable	SHexCer	Sphingolipids [SP]	Ceramides [SP02]
SHexCer(d42:0)	0.999854	1.30248	-1.72653	0.00279894	0.0190025	down	SHexCer	Sphingolipids [SP]	Ceramides [SP02]
SHexCer(d42:1)	0.999854	1.31437	-2.2079	0.00105659	0.0127603	down	SHexCer	Sphingolipids [SP]	Ceramides [SP02]
SHexCer(d39:3)	0.999854	1.39655	0.620942	0.0227006	0.0695742	stable	SHexCer	Sphingolipids [SP]	Ceramides [SP02]
SHexCer(d37:2)	0.999854	1.32751	-12.4541	5.4455e-08	1.5951e-05	down	SHexCer	Sphingolipids [SP]	Ceramides [SP02]
SHexCer(d37:3)	0.999854	1.33796	-2.9738	0.000403315	0.0088098	down	SHexCer	Sphingolipids [SP]	Ceramides [SP02]
SHexCer(d38:2)	0.999854	1.34969	1.8036	0.000824256	0.0116322	up	SHexCer	Sphingolipids [SP]	Ceramides [SP02]
SHexCer(d38:3)	0.999854	1.35482	2.00207	0.00253261	0.0184236	up	SHexCer	Sphingolipids [SP]	Ceramides [SP02]
SHexCer(d26:2)	0.999854	1.30583	2.33822	0.00243418	0.0180907	up	SHexCer	Sphingolipids [SP]	Ceramides [SP02]
GM3(d54:2)	0.983559	1.20912	1.31175	0.0238157	0.0713904	up	GM3	Sphingolipids [SP]	Acidic glycosphingolipids [SP06]
GM3(d56:3)	0.983559	1.32497	1.75384	0.00684274	0.0315394	up	GM3	Sphingolipids [SP]	Acidic glycosphingolipids [SP06]
GM3(d56:2)	0.983559	1.27527	2.29253	0.00489011	0.0264553	up	GM3	Sphingolipids [SP]	Acidic glycosphingolipids [SP06]
GM3(d56:1)	0.983559	1.14413	1.90888	0.00658733	0.0310107	up	GM3	Sphingolipids [SP]	Acidic glycosphingolipids [SP06]
GM3(d58:1)	0.983559	1.32453	1.87292	0.00389305	0.0230425	up	GM3	Sphingolipids [SP]	Acidic glycosphingolipids [SP06]
GM3(d58:3)	0.983559	1.20247	1.48775	0.0152918	0.052557	up	GM3	Sphingolipids [SP]	Acidic glycosphingolipids [SP06]
GM3(d55:1)	0.983559	1.39242	5.55259	0.00418927	0.0239116	up	GM3	Sphingolipids [SP]	Acidic glycosphingolipids [SP06]
GM3(d57:1)	0.983559	1.31632	1.80666	0.00371266	0.0224728	up	GM3	Sphingolipids [SP]	Acidic glycosphingolipids [SP06]
GM3(d58:2)	0.983559	1.23984	1.67166	0.0157637	0.0537227	up	GM3	Sphingolipids [SP]	Acidic glycosphingolipids [SP06]
GM3(d54:0)	0.983559	1.2668	1.73605	0.00651855	0.0310101	up	GM3	Sphingolipids [SP]	Acidic glycosphingolipids [SP06]
GM3(d53:1)	0.983559	1.36778	6.80313	0.0165514	0.054851	up	GM3	Sphingolipids [SP]	Acidic glycosphingolipids [SP06]
GM3(d55:3)	0.983559	1.39565	9.5082	6.7954e-08	1.5951e-05	up	GM3	Sphingolipids [SP]	Acidic glycosphingolipids [SP06]
GM3(d51:0)	0.983559	1.35832	2.77811	0.000254962	0.0068867	up	GM3	Sphingolipids [SP]	Acidic glycosphingolipids [SP06]
GM3(d49:0)	0.983559	1.38221	4.0702	1.98415e-05	0.00151036	up	GM3	Sphingolipids [SP]	Acidic glycosphingolipids [SP06]
GM3(d51:2)	0.983559	1.27515	3.05462	0.000888009	0.0121232	up	GM3	Sphingolipids [SP]	Acidic glycosphingolipids [SP06]
GM3(d48:0)	0.983559	1.29194	4.37227	0.00056357	0.00996936	up	GM3	Sphingolipids [SP]	Acidic glycosphingolipids [SP06]
GM3(d49:2)	0.983559	1.3589	3.64369	0.000159973	0.00528754	up	GM3	Sphingolipids [SP]	Acidic glycosphingolipids [SP06]
GM3(d50:3)	0.983559	1.40619	8.81864	7.48463e-08	1.5951e-05	up	GM3	Sphingolipids [SP]	Acidic glycosphingolipids [SP06]
GM3(d51:3)	0.983559	1.25957	1.05975	0.0198496	0.0632768	up	GM3	Sphingolipids [SP]	Acidic glycosphingolipids [SP06]
GM3(d40:2)	0.983559	1.36152	3.67131	0.000147261	0.00517183	up	GM3	Sphingolipids [SP]	Acidic glycosphingolipids [SP06]
GM3(d58:0)	0.983559	1.39463	5.09003	0.0122757	0.0458029	up	GM3	Sphingolipids [SP]	Acidic glycosphingolipids [SP06]
HBMP(16:0/18:0/18:1)	0.981313	1.17441	-0.970749	0.0266244	0.0764349	stable	HBMP	Glycerophospholipids [GP]	Glycerophosphoglycerols [GP04]
MGDG(16:0/16:0)	0.977477	1.25251	0.84815	0.0277426	0.0786561	stable	MGDG	Glycerolipids [GL]	Monoradylglycerols [GL01]
OxPC(18:0e/18:1+3O)	0.961777	1.35022	1.48258	0.00166386	0.0149807	up	PC	Glycerophospholipids [GP]	Oxidized glycerophospholipids [GP20]
FAHFA(18:1/18:0)	0.959267	1.29062	1.61439	0.0152586	0.052557	up	FAHFA	Fatty acyls [FA]	Fatty esters [FA07]
FAHFA(20:4/20:3)	0.959267	1.23596	-2.12226	0.00458811	0.0254303	down	FAHFA	Fatty acyls [FA]	Fatty esters [FA07]
OxPI(18:1/18:1+3O)	0.950013	1.12297	-1.94329	0.0135516	0.0487559	down	PI	Glycerophospholipids [GP]	Oxidized glycerophospholipids [GP20]
FAHFA(18:1/21:2)	0.948323	1.40939	2.92031	2.6528e-05	0.00180104	up	FAHFA	Fatty acyls [FA]	Fatty esters [FA07]
PC(18:2/18:2)	0.937764	1.21403	1.32141	0.00149514	0.014822	up	PC	Glycerophospholipids [GP]	Glycerophosphocholines [GP01]
PI(20:5/20:5)	0.921837	1.33736	-1.40749	0.00860504	0.0361709	down	PI	Glycerophospholipids [GP]	Glycerophosphoinositols [GP06]
PI(20:4/20:4)	0.918517	1.18182	-1.73409	0.0300581	0.0836169	down	PI	Glycerophospholipids [GP]	Glycerophosphoinositols [GP06]
PI(16:0/18:1)	0.915018	1.2228	1.65186	0.0132556	0.048328	up	PI	Glycerophospholipids [GP]	Glycerophosphoinositols [GP06]
HBMP(16:0/18:1/16:0)	0.911991	1.29623	-2.36738	0.000749872	0.0112795	down	HBMP	Glycerophospholipids [GP]	Glycerophosphoglycerols [GP04]
HBMP(18:0/18:1/22:6)	0.900938	1.16412	-1.3522	0.014932	0.0518219	down	HBMP	Glycerophospholipids [GP]	Glycerophosphoglycerols [GP04]
PI(18:0/22:6)	0.893931	1.16782	-1.85454	0.00827711	0.0352326	down	PI	Glycerophospholipids [GP]	Glycerophosphoinositols [GP06]
PI(18:0/22:4)	0.892575	1.14689	-1.42581	0.0167642	0.0554101	down	PI	Glycerophospholipids [GP]	Glycerophosphoinositols [GP06]
OxPI(16:0/20:3+4O(1Cyc))	0.89141	1.1932	0.990672	0.0256577	0.0744659	stable	PI	Glycerophospholipids [GP]	Oxidized glycerophospholipids [GP20]
SQDG(24:0/24:0)	0.890012	1.25206	-1.32869	0.00803429	0.0347369	down	SQDG	Glycerolipids [GL]	Glycosyldiradylglycerols [GL05]
SQDG(23:0/23:0)	0.890012	1.32326	-3.27937	0.000555386	0.00996936	down	SQDG	Glycerolipids [GL]	Glycosyldiradylglycerols [GL05]
SQDG(24:1/24:1)	0.890012	1.30366	-5.33146	0.000138849	0.00512923	down	SQDG	Glycerolipids [GL]	Glycosyldiradylglycerols [GL05]
SQDG(22:0/22:0)	0.890012	1.36804	1.88365	0.00527998	0.0276896	up	SQDG	Glycerolipids [GL]	Glycosyldiradylglycerols [GL05]
SQDG(25:0/25:0)	0.890012	1.35239	1.7513	0.00466409	0.0256372	up	SQDG	Glycerolipids [GL]	Glycosyldiradylglycerols [GL05]
SQDG(19:0/19:0)	0.890012	1.35084	0.850129	0.0123166	0.0458106	stable	SQDG	Glycerolipids [GL]	Glycosyldiradylglycerols [GL05]
SQDG(18:1/18:1)	0.890012	1.21967	0.910927	0.0336126	0.0904981	stable	SQDG	Glycerolipids [GL]	Glycosyldiradylglycerols [GL05]
SQDG(18:2/18:2)	0.890012	1.28705	2.53334	0.00260851	0.0185996	up	SQDG	Glycerolipids [GL]	Glycosyldiradylglycerols [GL05]
SQDG(17:1/17:1)	0.890012	1.17503	-1.21494	0.0182099	0.0590997	down	SQDG	Glycerolipids [GL]	Glycosyldiradylglycerols [GL05]
SQDG(15:0/15:0)	0.890012	1.27715	1.62846	0.00588775	0.0292872	up	SQDG	Glycerolipids [GL]	Glycosyldiradylglycerols [GL05]
SQDG(17:2/17:2)	0.890012	1.26857	1.58149	0.0122895	0.0458029	up	SQDG	Glycerolipids [GL]	Glycosyldiradylglycerols [GL05]
SQDG(21:1/21:1)	0.890012	1.07598	-1.84404	0.0173578	0.0568485	down	SQDG	Glycerolipids [GL]	Glycosyldiradylglycerols [GL05]
PI(18:2/18:3)	0.890007	1.19334	1.83139	0.0209281	0.0659616	up	PI	Glycerophospholipids [GP]	Glycerophosphoinositols [GP06]
SQDG(18:0/20:3)	0.885327	1.37032	3.76551	9.78364e-05	0.00462592	up	SQDG	Glycerolipids [GL]	Glycosyldiradylglycerols [GL05]
SQDG(16:2/22:6)	0.884974	1.25191	-1.29593	0.0074279	0.0332009	down	SQDG	Glycerolipids [GL]	Glycosyldiradylglycerols [GL05]
SQDG(20:5/22:6)	0.884573	1.35848	-1.80285	0.0031758	0.0203043	down	SQDG	Glycerolipids [GL]	Glycosyldiradylglycerols [GL05]
SQDG(16:0/22:6)	0.884354	1.16367	-2.81457	0.00180734	0.0155068	down	SQDG	Glycerolipids [GL]	Glycosyldiradylglycerols [GL05]
SQDG(16:0/20:5)	0.884326	1.08957	-1.3084	0.0306696	0.0848481	down	SQDG	Glycerolipids [GL]	Glycosyldiradylglycerols [GL05]
PI(17:1/20:5)	0.881828	1.2286	-1.09961	0.023455	0.0707311	down	PI	Glycerophospholipids [GP]	Glycerophosphoinositols [GP06]
PE(20:3/20:3)	0.88137	1.39191	-2.91847	6.7387e-05	0.00376169	down	PE	Glycerophospholipids [GP]	Glycerophosphoethanolamines [GP02]
PI(20:4/20:5)	0.880253	1.30434	-2.13886	0.00264414	0.0186816	down	PI	Glycerophospholipids [GP]	Glycerophosphoinositols [GP06]
SQDG(21:2/22:5)	0.876094	1.05535	-1.62975	0.0227014	0.0695742	down	SQDG	Glycerolipids [GL]	Glycosyldiradylglycerols [GL05]
MGDG(15:0/16:1)	0.873973	1.21368	1.44754	0.00661518	0.0310604	up	MGDG	Glycerolipids [GL]	Monoradylglycerols [GL01]
PI(18:0/16:3)	0.871081	1.20923	0.780871	0.0323877	0.0878595	stable	PI	Glycerophospholipids [GP]	Glycerophosphoinositols [GP06]
SQDG(18:0/18:3)	0.867857	1.2548	-4.97507	0.000119304	0.00486013	down	SQDG	Glycerolipids [GL]	Glycosyldiradylglycerols [GL05]
HBMP(14:0/14:0/18:1)	0.861802	1.18386	-1.30209	0.011202	0.0432913	down	HBMP	Glycerophospholipids [GP]	Glycerophosphoglycerols [GP04]
HBMP(14:0/14:0/16:4)	0.856969	1.33793	0.651379	0.0245547	0.0725722	stable	HBMP	Glycerophospholipids [GP]	Glycerophosphoglycerols [GP04]
PEtOH(22:0/22:0)	0.853304	1.3252	3.19875	0.00247416	0.0181213	up	PEtOH	Glycerophospholipids [GP]	Other Glycerophospholipids [GP00]
PC(17:0/16:2)	0.84956	1.37999	-2.35094	0.000157365	0.00528661	down	PC	Glycerophospholipids [GP]	Glycerophosphocholines [GP01]
OxPG(18:1/20:3+4O(1Cyc))	0.845685	1.20245	1.29239	0.013625	0.0487559	up	PG	Glycerophospholipids [GP]	Oxidized glycerophospholipids [GP20]
PI(18:1/22:6)	0.844797	1.10035	-1.90809	0.0141068	0.0501221	down	PI	Glycerophospholipids [GP]	Glycerophosphoinositols [GP06]
PI(20:4/22:5)	0.841841	1.18066	-2.34395	0.00462054	0.0254834	down	PI	Glycerophospholipids [GP]	Glycerophosphoinositols [GP06]
SQDG(16:0/20:3)	0.841475	1.29644	-2.22988	0.000743801	0.0112556	down	SQDG	Glycerolipids [GL]	Glycosyldiradylglycerols [GL05]
PE(22:5e/14:0)	0.835863	1.16411	-0.884084	0.0362034	0.0953946	stable	PE	Glycerophospholipids [GP]	Glycerophosphoethanolamines [GP02]
Cer/ADS(d22:0/19:0)	0.833774	1.38846	2.67001	0.00121814	0.0135998	up	Cer	Sphingolipids [SP]	Ceramides [SP02]
PI(20:4/22:4)	0.833442	1.22265	-3.33991	0.000333269	0.0080717	down	PI	Glycerophospholipids [GP]	Glycerophosphoinositols [GP06]
PI(20:5/22:5)	0.831934	1.15394	-1.40731	0.0384142	0.0990806	down	PI	Glycerophospholipids [GP]	Glycerophosphoinositols [GP06]
PI(17:2/17:2)	0.830617	1.18403	1.84119	0.0166358	0.0550583	up	PI	Glycerophospholipids [GP]	Glycerophosphoinositols [GP06]
SQDG(27:0/21:1)	0.826261	1.15647	-1.80523	0.00709619	0.0322928	down	SQDG	Glycerolipids [GL]	Glycosyldiradylglycerols [GL05]
SQDG(27:0/19:1)	0.826261	1.14025	-1.65206	0.0151894	0.0524119	down	SQDG	Glycerolipids [GL]	Glycosyldiradylglycerols [GL05]
SQDG(13:0/26:4)	0.826261	1.38109	5.6875	0.021729	0.0674699	up	SQDG	Glycerolipids [GL]	Glycosyldiradylglycerols [GL05]
SQDG(13:1/24:2)	0.826261	1.1317	2.25719	0.0284443	0.0805002	up	SQDG	Glycerolipids [GL]	Glycosyldiradylglycerols [GL05]
SQDG(21:1/22:6)	0.826261	1.34035	1.54276	0.00846479	0.0356928	up	SQDG	Glycerolipids [GL]	Glycosyldiradylglycerols [GL05]
SQDG(13:0/24:4)	0.826261	1.39689	7.47505	0.0107988	0.0427114	up	SQDG	Glycerolipids [GL]	Glycosyldiradylglycerols [GL05]
SQDG(15:1/26:2)	0.826261	1.39265	7.39438	3.08303e-07	4.55563e-05	up	SQDG	Glycerolipids [GL]	Glycosyldiradylglycerols [GL05]
SQDG(12:0/22:3)	0.826261	1.22968	1.55151	0.0179885	0.0587608	up	SQDG	Glycerolipids [GL]	Glycosyldiradylglycerols [GL05]
SQDG(18:1/26:4)	0.826261	1.128	-1.71816	0.0142659	0.0503968	down	SQDG	Glycerolipids [GL]	Glycosyldiradylglycerols [GL05]
Cer/ADS(d20:0/22:2)	0.825701	1.38911	2.88101	0.00012189	0.00486013	up	Cer	Sphingolipids [SP]	Ceramides [SP02]
GlcADG(18:1/20:4)	0.822959	1.21951	-0.936615	0.0297717	0.083004	stable	GlcADG	Glycerolipids [GL]	Diradylglycerols [GL02]
PG(16:0/16:0)	0.821658	1.22404	-1.4876	0.0351877	0.0932401	down	PG	Glycerophospholipids [GP]	Glycerophosphoglycerols [GP04]
HBMP(18:1/18:1/20:1)	0.821257	1.25934	2.68082	0.000951482	0.0124552	up	HBMP	Glycerophospholipids [GP]	Glycerophosphoglycerols [GP04]
PI(20:4/22:6)	0.82109	1.24075	-3.98772	0.00015096	0.00519469	down	PI	Glycerophospholipids [GP]	Glycerophosphoinositols [GP06]
AcylGlcADG(18:0/18:0/22:0)	0.81873	1.13862	-1.88845	0.0346268	0.0921425	down	GlcADG	Glycerolipids [GL]	Diradylglycerols [GL02]
HBMP(16:0/16:0/22:2)	0.815663	1.36925	1.49897	0.00156877	0.0149139	up	HBMP	Glycerophospholipids [GP]	Glycerophosphoglycerols [GP04]
HBMP(12:0/16:0/20:5)	0.815149	1.33752	1.08745	0.00793983	0.0345066	up	HBMP	Glycerophospholipids [GP]	Glycerophosphoglycerols [GP04]
Cer/ADS(d15:0/19:0)	0.814378	1.39154	2.25752	0.000178145	0.00559375	up	Cer	Sphingolipids [SP]	Ceramides [SP02]
PE(18:1e/16:0)	0.813955	1.38535	1.9368	0.000510932	0.0097977	up	PE	Glycerophospholipids [GP]	Glycerophosphoethanolamines [GP02]
Cer/AS(d18:1/16:0)	0.811023	1.3896	2.08488	0.000297043	0.0075822	up	Cer	Sphingolipids [SP]	Ceramides [SP02]
AcylGlcADG(16:0/20:0/20:0)	0.808167	1.07427	-1.30285	0.0322065	0.0874623	down	GlcADG	Glycerolipids [GL]	Diradylglycerols [GL02]
HBMP(16:0/20:3/20:3)	0.806268	1.31901	1.26606	0.00979265	0.0397401	up	HBMP	Glycerophospholipids [GP]	Glycerophosphoglycerols [GP04]
Cer/ADS(d26:0/16:1)	0.805891	1.38021	1.70766	0.00165556	0.0149807	up	Cer	Sphingolipids [SP]	Ceramides [SP02]
Cer/NDS(d18:0/18:0)	0.80566	1.39845	3.44178	0.000353362	0.00829576	up	Cer	Sphingolipids [SP]	Ceramides [SP02]
PI(16:0/18:0)	0.804205	1.08592	-1.2811	0.0248287	0.0729543	down	PI	Glycerophospholipids [GP]	Glycerophosphoinositols [GP06]
GlcADG(27:0/18:1)	0.802989	1.4042	4.58661	0.00050736	0.0097977	up	GlcADG	Glycerolipids [GL]	Diradylglycerols [GL02]
Cer/NDS(d18:0/16:0)	0.801575	1.37497	2.07317	0.00142835	0.0146303	up	Cer	Sphingolipids [SP]	Ceramides [SP02]
Cer/ADS(d26:0/16:2)	0.798138	1.18641	1.95279	0.0108825	0.0427114	up	Cer	Sphingolipids [SP]	Ceramides [SP02]
HBMP(18:1/18:1/20:2)	0.796443	1.33099	3.23974	0.00221361	0.0171623	up	HBMP	Glycerophospholipids [GP]	Glycerophosphoglycerols [GP04]
PE(18:1e/24:1)	0.795367	1.14351	-0.929269	0.036695	0.0960547	stable	PE	Glycerophospholipids [GP]	Glycerophosphoethanolamines [GP02]
HBMP(18:1/18:1/22:4)	0.794136	1.30706	2.01222	0.013535	0.0487559	up	HBMP	Glycerophospholipids [GP]	Glycerophosphoglycerols [GP04]
HBMP(16:2/16:2/18:0)	0.793445	1.34881	1.316	0.00767487	0.0340022	up	HBMP	Glycerophospholipids [GP]	Glycerophosphoglycerols [GP04]
PE(18:0e/20:5)	0.787568	1.38851	2.46961	0.00071494	0.010975	up	PE	Glycerophospholipids [GP]	Glycerophosphoethanolamines [GP02]
HexCer/NDS(d18:0/23:0)	0.787148	1.40448	5.86688	0.0269615	0.0772261	up	Cer	Sphingolipids [SP]	Ceramides [SP02]
GlcADG(16:0/18:2)	0.785082	1.32369	0.602324	0.0324838	0.0880252	stable	GlcADG	Glycerolipids [GL]	Diradylglycerols [GL02]
HBMP(16:0/20:2/20:2)	0.784985	1.27461	1.36653	0.0200336	0.0637017	up	HBMP	Glycerophospholipids [GP]	Glycerophosphoglycerols [GP04]
HBMP(12:0/16:0/18:5)	0.782854	1.32305	1.80016	0.0108344	0.0427114	up	HBMP	Glycerophospholipids [GP]	Glycerophosphoglycerols [GP04]
HexCer/AP(t22:0/14:0)	0.780341	1.35688	0.957145	0.00845544	0.0356928	stable	Cer	Sphingolipids [SP]	Ceramides [SP02]
HBMP(18:1/18:1/20:3)	0.773261	1.39093	2.30809	0.000600386	0.0101015	up	HBMP	Glycerophospholipids [GP]	Glycerophosphoglycerols [GP04]
AcylGlcADG(12:0/18:5/18:5)	0.772652	1.24577	1.14043	0.0271106	0.0774765	up	GlcADG	Glycerolipids [GL]	Diradylglycerols [GL02]
AcylGlcADG(16:3/16:4/16:4)	0.772652	1.35699	2.81439	0.00158354	0.0149139	up	GlcADG	Glycerolipids [GL]	Diradylglycerols [GL02]
AcylGlcADG(16:4/16:4/18:5)	0.772652	1.14417	-1.23489	0.0207425	0.0657065	down	GlcADG	Glycerolipids [GL]	Diradylglycerols [GL02]
PE(26:0/20:3)	0.770406	1.19345	-1.10083	0.0208729	0.065953	down	PE	Glycerophospholipids [GP]	Glycerophosphoethanolamines [GP02]
GlcADG(23:0/18:1)	0.77031	1.31884	-2.55246	0.000428447	0.0092781	down	GlcADG	Glycerolipids [GL]	Diradylglycerols [GL02]
PG(18:0/22:5)	0.76702	1.39387	2.29076	0.000298821	0.0075822	up	PG	Glycerophospholipids [GP]	Glycerophosphoglycerols [GP04]
GlcADG(18:1/22:5)	0.76432	1.28027	-0.875385	0.0135107	0.0487559	stable	GlcADG	Glycerolipids [GL]	Diradylglycerols [GL02]
PI(15:0/16:0)	0.760034	1.37306	2.68349	0.000947915	0.0124552	up	PI	Glycerophospholipids [GP]	Glycerophosphoinositols [GP06]
PE(16:1/18:1)	0.757832	1.01514	1.66466	0.0274603	0.0782088	up	PE	Glycerophospholipids [GP]	Glycerophosphoethanolamines [GP02]
PC(18:1e/16:1)	0.757349	1.39712	13.8223	9.4121e-09	6.94128e-06	up	PC	Glycerophospholipids [GP]	Glycerophosphocholines [GP01]
Cer/NDS(d18:0/22:0)	0.754814	1.30351	1.34183	0.0117824	0.0446613	up	Cer	Sphingolipids [SP]	Ceramides [SP02]
Cer/NS(d18:1/16:0)	0.75446	1.38224	2.03795	0.00114369	0.0132236	up	Cer	Sphingolipids [SP]	Ceramides [SP02]
Cer/NDS(d18:0/20:0)	0.754172	1.38617	2.47506	0.000764093	0.0113574	up	Cer	Sphingolipids [SP]	Ceramides [SP02]
Cer/ADS(d24:0/20:1)	0.751652	1.36845	1.08089	0.00541804	0.0281783	up	Cer	Sphingolipids [SP]	Ceramides [SP02]
PE(17:1/22:2)	0.75045	1.39386	0.854629	0.00670795	0.0311569	stable	PE	Glycerophospholipids [GP]	Glycerophosphoethanolamines [GP02]
GlcADG(24:1/24:1)	0.7494	1.38666	3.11647	0.000480609	0.0097119	up	GlcADG	Glycerolipids [GL]	Diradylglycerols [GL02]
GlcADG(24:0/24:0)	0.7494	1.28035	2.64611	0.0326462	0.0883069	up	GlcADG	Glycerolipids [GL]	Diradylglycerols [GL02]
GlcADG(23:0/23:0)	0.7494	1.40442	4.48228	1.29629e-05	0.00105041	up	GlcADG	Glycerolipids [GL]	Diradylglycerols [GL02]
GlcADG(17:2/17:2)	0.7494	1.20501	-1.36446	0.0111925	0.0432913	down	GlcADG	Glycerolipids [GL]	Diradylglycerols [GL02]
HBMP(12:0/12:0/20:3)	0.74812	1.12763	-1.73002	0.020826	0.0658879	down	HBMP	Glycerophospholipids [GP]	Glycerophosphoglycerols [GP04]
HBMP(12:0/12:0/16:1)	0.74812	1.20865	-1.78796	0.0042012	0.0239116	down	HBMP	Glycerophospholipids [GP]	Glycerophosphoglycerols [GP04]
HBMP(16:1/18:4/18:4)	0.74812	1.3818	2.14719	0.000973758	0.0124552	up	HBMP	Glycerophospholipids [GP]	Glycerophosphoglycerols [GP04]
PI(13:0/20:0)	0.747645	1.28	1.57307	0.00941598	0.0385855	up	PI	Glycerophospholipids [GP]	Glycerophosphoinositols [GP06]
PI(16:2/20:5)	0.746355	1.19475	-1.18425	0.0184133	0.059606	down	PI	Glycerophospholipids [GP]	Glycerophosphoinositols [GP06]
PE(18:1e/20:3)	0.745287	1.3771	-0.912654	0.00668248	0.0311436	stable	PE	Glycerophospholipids [GP]	Glycerophosphoethanolamines [GP02]
Cer/ADS(d14:0/28:1)	0.744143	1.17491	1.40455	0.0346228	0.0921425	up	Cer	Sphingolipids [SP]	Ceramides [SP02]
Cer/ADS(d14:0/23:0)	0.744143	1.25441	1.59875	0.0136253	0.0487559	up	Cer	Sphingolipids [SP]	Ceramides [SP02]
Cer/ADS(d14:0/20:1)	0.744143	1.14455	-1.0662	0.0309832	0.0853874	down	Cer	Sphingolipids [SP]	Ceramides [SP02]
Cer/ADS(d14:0/36:2)	0.74183	1.28937	1.37439	0.0149359	0.0518219	up	Cer	Sphingolipids [SP]	Ceramides [SP02]
PE(18:0e/14:0)	0.740886	1.28232	0.865965	0.01575	0.0537227	stable	PE	Glycerophospholipids [GP]	Glycerophosphoethanolamines [GP02]
PE(26:0/20:4)	0.739584	1.23201	-1.40908	0.00697981	0.0320535	down	PE	Glycerophospholipids [GP]	Glycerophosphoethanolamines [GP02]
LPE(16:1)	0.737083	1.31693	-0.996212	0.00759662	0.0337747	stable	PE	Glycerophospholipids [GP]	Glycerophosphoethanolamines [GP02]
OxPI(18:0/22:5+1O(1Cyc))	0.737026	1.2277	1.77714	0.00873356	0.0365037	up	PI	Glycerophospholipids [GP]	Oxidized glycerophospholipids [GP20]
LPG(18:2)	0.73569	1.19847	2.85793	0.00933393	0.0385005	up	PG	Glycerophospholipids [GP]	Glycerophosphoglycerols [GP04]
PI(16:2/22:6)	0.735656	1.37761	-1.34078	0.00162085	0.0149807	down	PI	Glycerophospholipids [GP]	Glycerophosphoinositols [GP06]
LPG(18:1)	0.73396	1.19676	4.02008	0.0227113	0.0695742	up	PG	Glycerophospholipids [GP]	Glycerophosphoglycerols [GP04]
Cer/AP(t18:0/19:1)	0.73384	1.39181	3.2185	3.89866e-05	0.00236608	up	Cer	Sphingolipids [SP]	Ceramides [SP02]
Cer/AS(d25:3/18:1)	0.733101	1.26472	-1.42025	0.00877843	0.0366303	down	Cer	Sphingolipids [SP]	Ceramides [SP02]
Cer/NDS(d18:0/17:0)	0.732439	1.3831	2.78388	0.00160172	0.0149573	up	Cer	Sphingolipids [SP]	Ceramides [SP02]
PE(18:0e/22:3)	0.729517	1.1614	-0.895606	0.0318613	0.0868066	stable	PE	Glycerophospholipids [GP]	Glycerophosphoethanolamines [GP02]
LPE(15:0)	0.729283	1.27769	2.08731	0.0102115	0.0411079	up	PE	Glycerophospholipids [GP]	Glycerophosphoethanolamines [GP02]
Cer/AP(t19:2/20:0)	0.729257	1.3557	2.14868	0.00389112	0.0230425	up	Cer	Sphingolipids [SP]	Ceramides [SP02]
PE(14:0/14:0)	0.727065	1.35603	-0.952735	0.0101526	0.0410022	stable	PE	Glycerophospholipids [GP]	Glycerophosphoethanolamines [GP02]
Cer/AS(d19:3/18:2)	0.723399	1.37278	2.12408	0.000326543	0.00804193	up	Cer	Sphingolipids [SP]	Ceramides [SP02]
Cer/AS(d15:2/12:1)	0.722875	1.31877	-6.86905	2.33546e-05	0.00167619	down	Cer	Sphingolipids [SP]	Ceramides [SP02]
Cer/NS(d18:2/16:0)	0.721627	1.30702	1.79311	0.000784863	0.0115297	up	Cer	Sphingolipids [SP]	Ceramides [SP02]
Cer/AS(d26:3/20:1)	0.719712	1.24997	-1.01602	0.0158247	0.0537227	down	Cer	Sphingolipids [SP]	Ceramides [SP02]
GlcADG(26:0/18:1)	0.7174	1.34964	1.94108	0.00420424	0.0239116	up	GlcADG	Glycerolipids [GL]	Diradylglycerols [GL02]
PE(18:2/20:2)	0.714939	1.24081	-1.20105	0.0145978	0.0511431	down	PE	Glycerophospholipids [GP]	Glycerophosphoethanolamines [GP02]
OxPI(18:0/22:5+2O)	0.71313	1.14573	2.4214	0.00549141	0.0283253	up	PI	Glycerophospholipids [GP]	Oxidized glycerophospholipids [GP20]
OxPE(16:0/18:0+1O)	0.710869	1.37402	1.22594	0.00275392	0.0188508	up	PE	Glycerophospholipids [GP]	Oxidized glycerophospholipids [GP20]
PE(18:2e/16:1)	0.709928	1.35016	1.73254	0.00267274	0.018754	up	PE	Glycerophospholipids [GP]	Glycerophosphoethanolamines [GP02]
Cer/AS(d21:3/20:2)	0.70988	1.39072	1.98136	0.000819408	0.0116322	up	Cer	Sphingolipids [SP]	Ceramides [SP02]
Cer/AP(t28:2/15:1)	0.709328	1.20221	1.231	0.0252254	0.0735107	up	Cer	Sphingolipids [SP]	Ceramides [SP02]
GlcADG(18:0/18:1)	0.709211	1.28842	-1.21597	0.00665671	0.0310811	down	GlcADG	Glycerolipids [GL]	Diradylglycerols [GL02]
Cer/AP(t22:0/20:2)	0.708768	1.30326	2.62401	0.00114541	0.0132236	up	Cer	Sphingolipids [SP]	Ceramides [SP02]
Cer/AP(t19:1/22:2)	0.707941	1.38775	2.61935	0.00259697	0.0185894	up	Cer	Sphingolipids [SP]	Ceramides [SP02]
PE(18:2e/18:2)	0.707792	1.22695	-0.940631	0.0326581	0.0883069	stable	PE	Glycerophospholipids [GP]	Glycerophosphoethanolamines [GP02]
Cer/AP(t19:1/22:1)	0.70482	1.33712	1.95615	0.0129047	0.0475937	up	Cer	Sphingolipids [SP]	Ceramides [SP02]
Cer/NS(d18:1/18:0)	0.703673	1.39837	3.04924	0.000115918	0.00485312	up	Cer	Sphingolipids [SP]	Ceramides [SP02]
Cer/AP(t22:0/18:1)	0.703589	1.35102	2.20919	0.00177296	0.0155068	up	Cer	Sphingolipids [SP]	Ceramides [SP02]
PC(18:0/13:1)	0.702065	1.20918	-1.37206	0.0109666	0.0427114	down	PC	Glycerophospholipids [GP]	Glycerophosphocholines [GP01]
PE(20:0/18:1)	0.701865	1.40216	2.46188	0.000204499	0.00604355	up	PE	Glycerophospholipids [GP]	Glycerophosphoethanolamines [GP02]
MGDG(16:0/16:1)	0.70186	1.26373	1.26389	0.0116565	0.0443652	up	MGDG	Glycerolipids [GL]	Monoradylglycerols [GL01]
Cer/NDS(d18:0/23:0)	0.701215	1.3388	1.50614	0.00741095	0.0331841	up	Cer	Sphingolipids [SP]	Ceramides [SP02]
Cer/AP(t22:0/18:2)	0.700493	1.37091	2.50724	0.000297057	0.0075822	up	Cer	Sphingolipids [SP]	Ceramides [SP02]
Cer/AP(t18:1/23:1)	0.699922	1.15518	1.62946	0.0163805	0.0547908	up	Cer	Sphingolipids [SP]	Ceramides [SP02]
Cer/AP(t19:1/20:0)	0.69883	1.3833	2.30901	0.000778393	0.0115019	up	Cer	Sphingolipids [SP]	Ceramides [SP02]
Cer/AP(t20:1/24:1)	0.698812	1.28615	1.35475	0.0118501	0.0446958	up	Cer	Sphingolipids [SP]	Ceramides [SP02]
Cer/AP(t19:1/25:1)	0.696028	1.31103	1.4707	0.0115436	0.0440971	up	Cer	Sphingolipids [SP]	Ceramides [SP02]
Cer/NS(d17:1/16:0)	0.695642	1.38666	2.58202	0.000341141	0.00814797	up	Cer	Sphingolipids [SP]	Ceramides [SP02]
PEtOH(19:0/26:0)	0.695573	1.16671	-1.05521	0.0245567	0.0725722	down	PEtOH	Glycerophospholipids [GP]	Other Glycerophospholipids [GP00]
PEtOH(26:0/18:1)	0.695573	1.32473	0.838512	0.012961	0.0476692	stable	PEtOH	Glycerophospholipids [GP]	Other Glycerophospholipids [GP00]
PEtOH(20:0/22:4)	0.695573	1.19845	-1.42263	0.0142844	0.0503968	down	PEtOH	Glycerophospholipids [GP]	Other Glycerophospholipids [GP00]
PE(18:0e/22:4)	0.694195	1.24186	-0.943723	0.0215844	0.067104	stable	PE	Glycerophospholipids [GP]	Glycerophosphoethanolamines [GP02]
Cer/AP(t19:2/23:1)	0.693961	1.25666	2.59959	0.0239588	0.071478	up	Cer	Sphingolipids [SP]	Ceramides [SP02]
PE(18:1e/20:4)	0.686815	1.29829	-1.87246	0.00175435	0.0155068	down	PE	Glycerophospholipids [GP]	Glycerophosphoethanolamines [GP02]
PE(22:3e/20:4)	0.686815	1.20749	-1.14408	0.0155051	0.0530638	down	PE	Glycerophospholipids [GP]	Glycerophosphoethanolamines [GP02]
PE(16:1e/17:0)	0.686815	1.31919	0.946981	0.0107304	0.0425825	stable	PE	Glycerophospholipids [GP]	Glycerophosphoethanolamines [GP02]
PE(18:3e/24:4)	0.686815	1.36911	0.740177	0.0164907	0.054851	stable	PE	Glycerophospholipids [GP]	Glycerophosphoethanolamines [GP02]
PE(20:3e/22:5)	0.686815	1.37045	1.66922	0.00173306	0.0154927	up	PE	Glycerophospholipids [GP]	Glycerophosphoethanolamines [GP02]
PE(18:1e/22:5)	0.686815	1.24698	-1.92516	0.0160867	0.0542415	down	PE	Glycerophospholipids [GP]	Glycerophosphoethanolamines [GP02]
PE(22:6e/18:1)	0.686815	1.36006	-2.82382	0.000129441	0.00488527	down	PE	Glycerophospholipids [GP]	Glycerophosphoethanolamines [GP02]
PE(16:1e/22:6)	0.686815	1.24776	1.10624	0.0290461	0.0817065	up	PE	Glycerophospholipids [GP]	Glycerophosphoethanolamines [GP02]
PE(18:5e/22:6)	0.686815	1.3776	-0.554776	0.0371971	0.0968281	stable	PE	Glycerophospholipids [GP]	Glycerophosphoethanolamines [GP02]
Cer/AS(d15:3/28:2)	0.686294	1.3425	1.25391	0.00429369	0.0242377	up	Cer	Sphingolipids [SP]	Ceramides [SP02]
Cer/AS(d14:2/28:2)	0.686294	1.2378	0.777913	0.0265588	0.0763337	stable	Cer	Sphingolipids [SP]	Ceramides [SP02]
Cer/AS(d14:3/28:2)	0.686294	1.38223	1.16473	0.00305961	0.0199397	up	Cer	Sphingolipids [SP]	Ceramides [SP02]
Cer/AS(d14:3/26:2)	0.686294	1.40363	2.09135	0.00021745	0.00620721	up	Cer	Sphingolipids [SP]	Ceramides [SP02]
Cer/AS(d14:3/24:2)	0.686294	1.41011	2.98276	2.21799e-05	0.0016387	up	Cer	Sphingolipids [SP]	Ceramides [SP02]
Cer/AS(d14:3/22:2)	0.686294	1.38484	1.51624	0.000938147	0.0124552	up	Cer	Sphingolipids [SP]	Ceramides [SP02]
Cer/AS(d15:3/20:2)	0.686294	1.39463	1.78518	0.000478497	0.0097119	up	Cer	Sphingolipids [SP]	Ceramides [SP02]
LPG(20:0)	0.685251	1.20943	2.65161	0.00822461	0.0352127	up	PG	Glycerophospholipids [GP]	Glycerophosphoglycerols [GP04]
Cer/NS(d18:1/22:0)	0.685044	1.31709	1.28539	0.01014	0.0410022	up	Cer	Sphingolipids [SP]	Ceramides [SP02]
PC(18:0e/22:4)	0.683506	1.35256	1.36848	0.00346863	0.0214611	up	PC	Glycerophospholipids [GP]	Glycerophosphocholines [GP01]
HexCer/NS(d19:1/22:0)	0.681381	1.26558	1.1953	0.0184717	0.0596412	up	Cer	Sphingolipids [SP]	Ceramides [SP02]
Cer/AP(t14:0/28:0)	0.680164	1.28299	0.918605	0.0241617	0.0719979	stable	Cer	Sphingolipids [SP]	Ceramides [SP02]
Cer/AP(t14:0/28:1)	0.680164	1.33302	1.41429	0.00945223	0.038671	up	Cer	Sphingolipids [SP]	Ceramides [SP02]
Cer/AP(t14:1/31:1)	0.680164	1.27664	1.04073	0.0185694	0.0597955	up	Cer	Sphingolipids [SP]	Ceramides [SP02]
Cer/AP(t14:0/27:0)	0.680164	1.33215	2.0908	0.0291178	0.0818165	up	Cer	Sphingolipids [SP]	Ceramides [SP02]
Cer/AP(t14:0/27:1)	0.680164	1.30136	1.25115	0.0130564	0.04795	up	Cer	Sphingolipids [SP]	Ceramides [SP02]
Cer/AP(t14:0/26:0)	0.680164	1.32269	1.52048	0.00487506	0.0264553	up	Cer	Sphingolipids [SP]	Ceramides [SP02]
Cer/AP(t14:1/29:1)	0.680164	1.24483	1.37564	0.0221649	0.0683518	up	Cer	Sphingolipids [SP]	Ceramides [SP02]
Cer/AP(t14:0/24:0)	0.680164	1.38909	3.10165	0.000386093	0.00865952	up	Cer	Sphingolipids [SP]	Ceramides [SP02]
Cer/AP(t14:0/25:1)	0.680164	1.39517	3.23544	0.000494874	0.0097119	up	Cer	Sphingolipids [SP]	Ceramides [SP02]
Cer/AP(t15:2/28:2)	0.680164	1.25929	1.24048	0.0238947	0.0714243	up	Cer	Sphingolipids [SP]	Ceramides [SP02]
Cer/AP(t14:0/24:1)	0.680164	1.40088	3.72154	3.26885e-05	0.00216088	up	Cer	Sphingolipids [SP]	Ceramides [SP02]
Cer/AP(t14:0/23:1)	0.680164	1.39587	3.01752	0.00012054	0.00486013	up	Cer	Sphingolipids [SP]	Ceramides [SP02]
Cer/AP(t14:0/22:0)	0.680164	1.38184	2.21289	0.00208537	0.0166659	up	Cer	Sphingolipids [SP]	Ceramides [SP02]
Cer/AP(t14:0/22:1)	0.680164	1.39952	3.4463	0.000101284	0.00462592	up	Cer	Sphingolipids [SP]	Ceramides [SP02]
Cer/AP(t14:1/23:1)	0.680164	1.39427	2.71429	0.000148237	0.00517183	up	Cer	Sphingolipids [SP]	Ceramides [SP02]
Cer/AP(t14:0/21:1)	0.680164	1.37737	2.0066	0.00135853	0.0142193	up	Cer	Sphingolipids [SP]	Ceramides [SP02]
Cer/AP(t14:0/20:0)	0.680164	1.31687	2.23116	0.0105583	0.0420324	up	Cer	Sphingolipids [SP]	Ceramides [SP02]
Cer/AP(t14:0/22:2)	0.680164	1.28804	2.71895	0.00124283	0.0137459	up	Cer	Sphingolipids [SP]	Ceramides [SP02]
Cer/AP(t14:0/20:1)	0.680164	1.38623	2.2645	0.000819088	0.0116322	up	Cer	Sphingolipids [SP]	Ceramides [SP02]
Cer/AP(t14:0/19:0)	0.680164	1.34291	1.76747	0.00701902	0.0321162	up	Cer	Sphingolipids [SP]	Ceramides [SP02]
Cer/AP(t14:1/21:1)	0.680164	1.36343	2.90469	0.00462597	0.0254834	up	Cer	Sphingolipids [SP]	Ceramides [SP02]
Cer/AP(t14:0/19:1)	0.680164	1.35658	1.45182	0.00366542	0.0222404	up	Cer	Sphingolipids [SP]	Ceramides [SP02]
GlcADG(25:0/18:1)	0.67817	1.34649	-0.914869	0.00655166	0.0310101	stable	GlcADG	Glycerolipids [GL]	Diradylglycerols [GL02]
LPG(18:3)	0.677267	1.22952	3.43337	0.00823154	0.0352127	up	PG	Glycerophospholipids [GP]	Glycerophosphoglycerols [GP04]
Cer/NS(d19:1/18:0)	0.67602	1.39394	6.49557	0.0244464	0.0724558	up	Cer	Sphingolipids [SP]	Ceramides [SP02]
HexCer/NS(d18:1/25:1)	0.673702	1.28155	-4.44971	0.000334178	0.0080717	down	Cer	Sphingolipids [SP]	Ceramides [SP02]
PC(18:1e/20:3)	0.671951	1.32883	0.911458	0.0109384	0.0427114	stable	PC	Glycerophospholipids [GP]	Glycerophosphocholines [GP01]
Cer/BS(d14:2/36:0)	0.669861	1.2325	1.28948	0.0228563	0.0697044	up	Cer	Sphingolipids [SP]	Ceramides [SP02]
Cer/BS(d22:1/19:0)	0.669861	1.24934	1.26993	0.0277253	0.0786561	up	Cer	Sphingolipids [SP]	Ceramides [SP02]
PE(18:1e/14:0)	0.666903	1.27221	1.45569	0.0148282	0.0516163	up	PE	Glycerophospholipids [GP]	Glycerophosphoethanolamines [GP02]
OxPE(18:1e/18:1+3O)	0.666262	1.30468	-1.44917	0.00363114	0.0222259	down	PE	Glycerophospholipids [GP]	Oxidized glycerophospholipids [GP20]
PS(18:1/18:2)	0.666016	1.16048	1.79695	0.0292727	0.0821598	up	PS	Glycerophospholipids [GP]	Glycerophosphoserines [GP03]
Cer/NS(d19:1/22:0)	0.662964	1.19279	1.96023	0.0276401	0.0785662	up	Cer	Sphingolipids [SP]	Ceramides [SP02]
Cer/NS(d18:1/24:1)	0.662315	1.26923	1.42242	0.00959184	0.0391148	up	Cer	Sphingolipids [SP]	Ceramides [SP02]
PC(18:1e/18:1)	0.661512	1.32184	1.3225	0.00665523	0.0310811	up	PC	Glycerophospholipids [GP]	Glycerophosphocholines [GP01]
Cer/NS(d18:2/22:0)	0.657969	1.02831	1.88515	0.0094121	0.0385855	up	Cer	Sphingolipids [SP]	Ceramides [SP02]
Cer/NS(d18:1/17:0)	0.657142	1.38349	2.3484	0.000596943	0.0101015	up	Cer	Sphingolipids [SP]	Ceramides [SP02]
HexCer/NS(d18:1/18:0)	0.655267	1.40657	12.595	1.1053e-08	6.94128e-06	up	Cer	Sphingolipids [SP]	Ceramides [SP02]
Cer/NS(d18:1/23:0)	0.655095	1.34631	1.44396	0.0075611	0.0337362	up	Cer	Sphingolipids [SP]	Ceramides [SP02]
PC(18:1e/18:2)	0.654523	1.34324	1.3205	0.00231208	0.0175681	up	PC	Glycerophospholipids [GP]	Glycerophosphocholines [GP01]
HexCer/NS(d23:3/17:0)	0.652776	1.19581	-0.762555	0.0369194	0.0964049	stable	Cer	Sphingolipids [SP]	Ceramides [SP02]
HexCer/NS(d17:1/16:0)	0.652549	1.25323	0.691267	0.0387517	0.0996358	stable	Cer	Sphingolipids [SP]	Ceramides [SP02]
GlcADG(26:0/20:2)	0.651018	1.22574	1.58602	0.0316514	0.0866102	up	GlcADG	Glycerolipids [GL]	Diradylglycerols [GL02]
LPE(17:0)	0.650226	1.20734	-2.64848	0.0220127	0.0681822	down	PE	Glycerophospholipids [GP]	Glycerophosphoethanolamines [GP02]
PC(18:1e/16:0)	0.649216	1.31783	0.946386	0.012328	0.0458106	stable	PC	Glycerophospholipids [GP]	Glycerophosphocholines [GP01]
Cer/NS(d18:1/20:0)	0.648352	1.38352	2.32293	0.000671706	0.0107618	up	Cer	Sphingolipids [SP]	Ceramides [SP02]
PC(20:0/20:4)	0.647323	1.34753	-1.49796	0.00159113	0.0149139	down	PC	Glycerophospholipids [GP]	Glycerophosphocholines [GP01]
HexCer/NS(d18:1/22:1)	0.64583	1.2345	0.944281	0.0251693	0.0734324	stable	Cer	Sphingolipids [SP]	Ceramides [SP02]
PE(18:0/22:4)	0.644269	1.28419	-1.279	0.00609538	0.0298646	down	PE	Glycerophospholipids [GP]	Glycerophosphoethanolamines [GP02]
Cer/NS(d18:2/18:0)	0.643843	1.39275	3.17683	5.86794e-05	0.00342797	up	Cer	Sphingolipids [SP]	Ceramides [SP02]
PI(27:0/26:2)	0.643396	1.29362	1.57813	0.0154482	0.0529412	up	PI	Glycerophospholipids [GP]	Glycerophosphoinositols [GP06]
GlcADG(16:0/19:0)	0.64335	1.20395	1.22588	0.0342823	0.0916881	up	GlcADG	Glycerolipids [GL]	Diradylglycerols [GL02]
Cer/NS(d16:1/16:0)	0.641754	1.36079	1.42577	0.00269685	0.018818	up	Cer	Sphingolipids [SP]	Ceramides [SP02]
HexCer/AP(t19:0/20:2)	0.641309	1.14816	-1.71429	0.0164755	0.054851	down	Cer	Sphingolipids [SP]	Ceramides [SP02]
Cer/NS(d19:1/24:1)	0.639543	1.27308	1.04724	0.0168328	0.0554908	up	Cer	Sphingolipids [SP]	Ceramides [SP02]
PC(18:2e/18:1)	0.639485	1.31647	2.37161	0.0022559	0.0173297	up	PC	Glycerophospholipids [GP]	Glycerophosphocholines [GP01]
OxPE(18:1/18:0+1O)	0.639273	1.351	1.36824	0.00306398	0.0199397	up	PE	Glycerophospholipids [GP]	Oxidized glycerophospholipids [GP20]
Cer/NS(d18:2/23:0)	0.637278	1.29812	1.47107	0.013286	0.0483611	up	Cer	Sphingolipids [SP]	Ceramides [SP02]
PC(16:1e/16:0)	0.635542	1.37671	2.0096	0.000457803	0.00962093	up	PC	Glycerophospholipids [GP]	Glycerophosphocholines [GP01]
OxPE(18:0/18:0+1O)	0.63399	1.38936	1.79279	0.000676896	0.0107618	up	PE	Glycerophospholipids [GP]	Oxidized glycerophospholipids [GP20]
LPE(19:0)	0.631304	1.1391	-1.23493	0.0237461	0.0713518	down	PE	Glycerophospholipids [GP]	Glycerophosphoethanolamines [GP02]
PC(20:4/20:5)	0.630491	1.31368	1.44948	0.010597	0.0421197	up	PC	Glycerophospholipids [GP]	Glycerophosphocholines [GP01]
PC(16:0e/14:0)	0.629948	1.3226	0.850738	0.014649	0.051251	stable	PC	Glycerophospholipids [GP]	Glycerophosphocholines [GP01]
GlcADG(17:0/18:0)	0.628709	1.40681	3.62813	9.81857e-06	0.000822142	up	GlcADG	Glycerolipids [GL]	Diradylglycerols [GL02]
PC(18:3/22:5)	0.627735	1.38951	1.51296	0.00132004	0.0139913	up	PC	Glycerophospholipids [GP]	Glycerophosphocholines [GP01]
PC(16:1e/18:1)	0.625747	1.35089	1.17463	0.00443762	0.024938	up	PC	Glycerophospholipids [GP]	Glycerophosphocholines [GP01]
PS(24:0/18:1)	0.625338	1.1963	-1.34653	0.0133135	0.0483611	down	PS	Glycerophospholipids [GP]	Glycerophosphoserines [GP03]
GlcADG(19:0/16:2)	0.624603	1.37478	-0.950686	0.00595963	0.029473	stable	GlcADG	Glycerolipids [GL]	Diradylglycerols [GL02]
HexCer/NS(d19:2/23:1)	0.623918	1.17274	-7.40636	0.0158127	0.0537227	down	Cer	Sphingolipids [SP]	Ceramides [SP02]
Cer/NS(d17:1/22:0)	0.622088	1.34247	2.348	0.00200023	0.0162607	up	Cer	Sphingolipids [SP]	Ceramides [SP02]
PE(16:1e/18:3)	0.621935	1.27815	-1.09929	0.0128223	0.0473669	down	PE	Glycerophospholipids [GP]	Glycerophosphoethanolamines [GP02]
PS(18:1/16:2)	0.621434	1.26334	1.7839	0.0163107	0.054703	up	PS	Glycerophospholipids [GP]	Glycerophosphoserines [GP03]
LPG(20:4)	0.621354	1.25433	4.12096	0.0169513	0.0558082	up	PG	Glycerophospholipids [GP]	Glycerophosphoglycerols [GP04]
PC(18:1/22:1)	0.621102	1.1427	-0.920327	0.0353299	0.0935181	stable	PC	Glycerophospholipids [GP]	Glycerophosphocholines [GP01]
PS(19:0/17:2)	0.620395	1.32017	1.09335	0.0103445	0.0415765	up	PS	Glycerophospholipids [GP]	Glycerophosphoserines [GP03]
GlcADG(17:0/18:1)	0.619244	1.34898	0.831617	0.0156684	0.0535497	stable	GlcADG	Glycerolipids [GL]	Diradylglycerols [GL02]
PS(18:0/20:4)	0.618795	1.39017	14.0564	1.04281e-08	6.94128e-06	up	PS	Glycerophospholipids [GP]	Glycerophosphoserines [GP03]
LPC(24:1)	0.617214	1.13994	-2.07147	0.0063418	0.0308287	down	PC	Glycerophospholipids [GP]	Glycerophosphocholines [GP01]
PC(16:0e/14:1)	0.617123	1.13293	2.48373	0.00185564	0.0157294	up	PC	Glycerophospholipids [GP]	Glycerophosphocholines [GP01]
GlcADG(18:0/22:1)	0.615436	1.25936	0.716912	0.0253058	0.0736595	stable	GlcADG	Glycerolipids [GL]	Diradylglycerols [GL02]
OxPE(18:0/20:4+4O(2Cyc))	0.613155	1.2793	0.845373	0.0181691	0.0590437	stable	PE	Glycerophospholipids [GP]	Oxidized glycerophospholipids [GP20]
HexCer/NS(d14:1/30:2)	0.612779	1.02276	1.40252	0.0318275	0.0868066	up	Cer	Sphingolipids [SP]	Ceramides [SP02]
PE(18:1/19:1)	0.610671	1.30743	-1.08196	0.00789415	0.0344273	down	PE	Glycerophospholipids [GP]	Glycerophosphoethanolamines [GP02]
HexCer/NS(d14:2/28:2)	0.609192	1.22922	0.890017	0.0289569	0.0815468	stable	Cer	Sphingolipids [SP]	Ceramides [SP02]
PC(22:6e/16:0)	0.608665	1.28675	-9.4328	1.60263e-06	0.000161033	down	PC	Glycerophospholipids [GP]	Glycerophosphocholines [GP01]
PC(16:2e/18:2)	0.607368	1.25629	2.5107	0.0015302	0.014822	up	PC	Glycerophospholipids [GP]	Glycerophosphocholines [GP01]
MGDG(16:0/18:2)	0.606601	1.35561	2.59423	0.000128839	0.00488527	up	MGDG	Glycerolipids [GL]	Monoradylglycerols [GL01]
PG(18:0/18:1)	0.605231	1.39516	1.8305	0.000615261	0.0101015	up	PG	Glycerophospholipids [GP]	Glycerophosphoglycerols [GP04]
GlcADG(17:0/24:0)	0.601952	1.2074	1.14206	0.0286254	0.0807945	up	GlcADG	Glycerolipids [GL]	Diradylglycerols [GL02]
PC(16:1e/18:2)	0.599369	1.37069	1.51818	0.00180872	0.0155068	up	PC	Glycerophospholipids [GP]	Glycerophosphocholines [GP01]
OxPI(18:1/22:6+3O)	0.598607	1.35139	-1.28102	0.00222771	0.0172185	down	PI	Glycerophospholipids [GP]	Oxidized glycerophospholipids [GP20]
GlcADG(18:1/21:2)	0.597447	1.40663	4.83967	7.02618e-05	0.00383691	up	GlcADG	Glycerolipids [GL]	Diradylglycerols [GL02]
PC(16:1e/16:1)	0.594032	1.34402	1.26813	0.00263238	0.0186795	up	PC	Glycerophospholipids [GP]	Glycerophosphocholines [GP01]
PC(18:1/22:4)	0.593673	1.39979	2.82338	0.00045786	0.00962093	up	PC	Glycerophospholipids [GP]	Glycerophosphocholines [GP01]
PC(14:1e/18:2)	0.592778	1.35583	1.53598	0.00947596	0.0387051	up	PC	Glycerophospholipids [GP]	Glycerophosphocholines [GP01]
HexCer/AP(t18:1/15:1)	0.592411	1.22401	-0.995556	0.0227675	0.0695962	stable	Cer	Sphingolipids [SP]	Ceramides [SP02]
HexCer/AP(t20:0/19:1)	0.591279	1.39488	1.88678	0.000636176	0.0103771	up	Cer	Sphingolipids [SP]	Ceramides [SP02]
PC(16:0e/16:0)	0.590084	1.3623	1.05602	0.00505416	0.0268044	up	PC	Glycerophospholipids [GP]	Glycerophosphocholines [GP01]
PC(18:2/22:5)	0.589118	1.28354	-1.23632	0.0109669	0.0427114	down	PC	Glycerophospholipids [GP]	Glycerophosphocholines [GP01]
PC(20:0/20:3)	0.589019	1.34723	1.42728	0.00553428	0.0283401	up	PC	Glycerophospholipids [GP]	Glycerophosphocholines [GP01]
HexCer/AP(t20:0/16:1)	0.588759	1.35955	0.985627	0.00516834	0.0272324	stable	Cer	Sphingolipids [SP]	Ceramides [SP02]
PS(18:1/18:1)	0.588711	1.32858	-1.55524	0.00215251	0.0169164	down	PS	Glycerophospholipids [GP]	Glycerophosphoserines [GP03]
PE(23:0/20:4)	0.586166	1.11893	-1.31471	0.029712	0.083004	down	PE	Glycerophospholipids [GP]	Glycerophosphoethanolamines [GP02]
Cer/NS(d18:2/26:0)	0.584862	1.23776	-3.6726	0.0366972	0.0960547	down	Cer	Sphingolipids [SP]	Ceramides [SP02]
HexCer/AP(t16:2/15:1)	0.583328	1.21416	-1.16638	0.0165426	0.054851	down	Cer	Sphingolipids [SP]	Ceramides [SP02]
PC(18:0/22:6)	0.583038	1.32922	-1.33503	0.00284105	0.0190729	down	PC	Glycerophospholipids [GP]	Glycerophosphocholines [GP01]
HexCer/AP(t17:0/15:1)	0.582938	1.35263	1.58128	0.00284728	0.0190729	up	Cer	Sphingolipids [SP]	Ceramides [SP02]
PG(18:1/18:2)	0.582828	1.20178	1.93526	0.0103705	0.0416086	up	PG	Glycerophospholipids [GP]	Glycerophosphoglycerols [GP04]
PC(16:1/18:2)	0.582199	1.26198	1.48273	0.00387172	0.0230425	up	PC	Glycerophospholipids [GP]	Glycerophosphocholines [GP01]
HexCer/AP(t21:2/15:1)	0.581485	1.25602	-0.703222	0.0362287	0.0953946	stable	Cer	Sphingolipids [SP]	Ceramides [SP02]
PC(18:0/22:3)	0.581436	1.26872	-0.790041	0.0315053	0.0863988	stable	PC	Glycerophospholipids [GP]	Glycerophosphocholines [GP01]
LPC(24:0)	0.581344	1.35773	7.83988	6.46818e-07	7.73718e-05	up	PC	Glycerophospholipids [GP]	Glycerophosphocholines [GP01]
PE(18:0e/20:4)	0.579442	1.24733	-0.898415	0.0209043	0.0659616	stable	PE	Glycerophospholipids [GP]	Glycerophosphoethanolamines [GP02]
FAHFA(18:1/20:3)	0.57836	1.25262	1.10388	0.0204887	0.0649844	up	FAHFA	Fatty acyls [FA]	Fatty esters [FA07]
PE(17:1/20:4)	0.57824	1.27991	-1.06668	0.0109181	0.0427114	down	PE	Glycerophospholipids [GP]	Glycerophosphoethanolamines [GP02]
PE(18:2e/22:5)	0.577521	1.30041	-1.25003	0.00560843	0.0285768	down	PE	Glycerophospholipids [GP]	Glycerophosphoethanolamines [GP02]
PC(22:5/22:5)	0.577194	1.31011	-1.68519	0.00273946	0.0188508	down	PC	Glycerophospholipids [GP]	Glycerophosphocholines [GP01]
PC(16:0/20:4)	0.576799	1.22348	-1.30802	0.0105014	0.0418724	down	PC	Glycerophospholipids [GP]	Glycerophosphocholines [GP01]
PG(16:0/17:0)	0.576362	1.3093	-2.08953	0.000986698	0.0124552	down	PG	Glycerophospholipids [GP]	Glycerophosphoglycerols [GP04]
PC(20:0/22:5)	0.574967	1.29711	-1.57192	0.00299301	0.0196304	down	PC	Glycerophospholipids [GP]	Glycerophosphocholines [GP01]
PC(20:3/20:5)	0.574638	1.27621	-1.85507	0.00185892	0.0157294	down	PC	Glycerophospholipids [GP]	Glycerophosphocholines [GP01]
PE(6:0/17:1)	0.574194	1.22795	1.34839	0.0349045	0.0926851	up	PE	Glycerophospholipids [GP]	Glycerophosphoethanolamines [GP02]
Cer/ADS(d27:0/14:1)	0.573344	1.38803	2.50124	0.000864367	0.0119302	up	Cer	Sphingolipids [SP]	Ceramides [SP02]
GlcADG(27:0/22:1)	0.573108	1.37453	2.98907	0.0043592	0.0245523	up	GlcADG	Glycerolipids [GL]	Diradylglycerols [GL02]
GlcADG(27:0/20:1)	0.573108	1.32258	1.36849	0.00784505	0.0342726	up	GlcADG	Glycerolipids [GL]	Diradylglycerols [GL02]
GlcADG(27:0/24:4)	0.573108	1.31558	-1.09214	0.00773021	0.034127	down	GlcADG	Glycerolipids [GL]	Diradylglycerols [GL02]
GlcADG(27:0/20:2)	0.573108	1.29282	1.25286	0.01147	0.0439889	up	GlcADG	Glycerolipids [GL]	Diradylglycerols [GL02]
GlcADG(27:0/20:3)	0.573108	1.41132	7.95888	1.0149e-07	1.96109e-05	up	GlcADG	Glycerolipids [GL]	Diradylglycerols [GL02]
GlcADG(27:0/19:1)	0.573108	1.3987	4.26151	0.00185973	0.0157294	up	GlcADG	Glycerolipids [GL]	Diradylglycerols [GL02]
GlcADG(16:0/27:0)	0.573108	1.33916	7.0491	0.0021788	0.0170503	up	GlcADG	Glycerolipids [GL]	Diradylglycerols [GL02]
GlcADG(27:0/22:5)	0.573108	1.31663	4.56602	0.00070917	0.010975	up	GlcADG	Glycerolipids [GL]	Diradylglycerols [GL02]
GlcADG(27:0/21:1)	0.573108	1.39137	3.91313	3.4494e-05	0.00222177	up	GlcADG	Glycerolipids [GL]	Diradylglycerols [GL02]
GlcADG(27:0/18:3)	0.573108	1.29623	-1.91872	0.00175968	0.0155068	down	GlcADG	Glycerolipids [GL]	Diradylglycerols [GL02]
GlcADG(12:0/17:2)	0.573108	1.29833	-1.88144	0.00539708	0.0281275	down	GlcADG	Glycerolipids [GL]	Diradylglycerols [GL02]
HexCer/NS(d18:3/27:1)	0.572366	1.24627	1.3737	0.0256718	0.0744659	up	Cer	Sphingolipids [SP]	Ceramides [SP02]
OxPE(16:0/18:1+3O)	0.570546	1.27049	1.28478	0.0173285	0.0568268	up	PE	Glycerophospholipids [GP]	Oxidized glycerophospholipids [GP20]
PE(18:0/22:0)	0.568674	1.17492	-0.957169	0.0287771	0.0811315	stable	PE	Glycerophospholipids [GP]	Glycerophosphoethanolamines [GP02]
PC(18:1/22:5)	0.567787	1.35966	-2.14376	0.00103971	0.0126784	down	PC	Glycerophospholipids [GP]	Glycerophosphocholines [GP01]
HexCer/NDS(d21:0/17:0)	0.567371	1.34568	-1.87717	0.000812914	0.0116322	down	Cer	Sphingolipids [SP]	Ceramides [SP02]
HexCer/NDS(d14:0/17:0)	0.566912	1.39144	0.609097	0.0232382	0.0703306	stable	Cer	Sphingolipids [SP]	Ceramides [SP02]
HexCer/NS(d14:2/14:1)	0.566912	1.20885	-2.40862	0.00318939	0.0203043	down	Cer	Sphingolipids [SP]	Ceramides [SP02]
HexCer/NS(d14:3/14:1)	0.566912	1.12677	-1.74005	0.0122519	0.0457988	down	Cer	Sphingolipids [SP]	Ceramides [SP02]
HexCer/NS(d14:2/12:1)	0.566912	1.08273	-1.5074	0.022498	0.0691737	down	Cer	Sphingolipids [SP]	Ceramides [SP02]
PC(14:1e/20:4)	0.566408	1.27483	0.888627	0.0221762	0.0683518	stable	PC	Glycerophospholipids [GP]	Glycerophosphocholines [GP01]
PC(18:0e/18:2)	0.565829	1.35985	1.28796	0.00386414	0.0230425	up	PC	Glycerophospholipids [GP]	Glycerophosphocholines [GP01]
PE(16:1e/15:0)	0.565387	1.31955	1.42269	0.00422382	0.0239116	up	PE	Glycerophospholipids [GP]	Glycerophosphoethanolamines [GP02]
HexCer/AP(t17:2/20:1)	0.564888	1.29973	-1.37136	0.00707436	0.0322519	down	Cer	Sphingolipids [SP]	Ceramides [SP02]
HexCer/AP(t21:1/20:0)	0.564867	1.21799	0.937046	0.0301141	0.0836666	stable	Cer	Sphingolipids [SP]	Ceramides [SP02]
HexCer/AP(t14:1/22:2)	0.564845	1.23253	-0.690823	0.0384152	0.0990806	stable	Cer	Sphingolipids [SP]	Ceramides [SP02]
HexCer/AP(t19:1/20:1)	0.564757	1.29064	1.74282	0.0027416	0.0188508	up	Cer	Sphingolipids [SP]	Ceramides [SP02]
HexCer/AP(t15:1/18:2)	0.564656	1.25472	-0.816987	0.0246612	0.0726342	stable	Cer	Sphingolipids [SP]	Ceramides [SP02]
PS(18:1/22:5)	0.564641	1.3436	-2.58661	0.000552865	0.00996936	down	PS	Glycerophospholipids [GP]	Glycerophosphoserines [GP03]
PC(18:3/20:4)	0.564621	1.38764	1.69926	0.00108048	0.0128633	up	PC	Glycerophospholipids [GP]	Glycerophosphocholines [GP01]
HexCer/AP(t17:1/19:0)	0.564482	1.27623	-1.12106	0.00825649	0.0352127	down	Cer	Sphingolipids [SP]	Ceramides [SP02]
PC(18:3/18:3)	0.56421	1.00147	1.40555	0.0332943	0.0898339	up	PC	Glycerophospholipids [GP]	Glycerophosphocholines [GP01]
PC(19:0/20:4)	0.561856	1.31625	-1.40913	0.0108826	0.0427114	down	PC	Glycerophospholipids [GP]	Glycerophosphocholines [GP01]
PC(18:1/22:6)	0.561223	1.26116	-1.64522	0.00704036	0.0321552	down	PC	Glycerophospholipids [GP]	Glycerophosphocholines [GP01]
PC(18:1/19:1)	0.560982	1.16443	-1.81222	0.00603589	0.0297297	down	PC	Glycerophospholipids [GP]	Glycerophosphocholines [GP01]
HexCer/AP(t23:1/19:0)	0.560748	1.27922	-1.78298	0.00680788	0.0314364	down	Cer	Sphingolipids [SP]	Ceramides [SP02]
LPC(26:0)	0.559945	1.28732	-1.2375	0.00637649	0.0309223	down	PC	Glycerophospholipids [GP]	Glycerophosphocholines [GP01]
PE(20:0/20:4)	0.558548	1.23039	-1.04404	0.0165449	0.054851	down	PE	Glycerophospholipids [GP]	Glycerophosphoethanolamines [GP02]
PC(20:5/22:6)	0.558311	1.22281	-1.5084	0.00790866	0.0344308	down	PC	Glycerophospholipids [GP]	Glycerophosphocholines [GP01]
HexCer/AP(t16:1/22:2)	0.556887	1.21744	-0.734942	0.0361537	0.0953946	stable	Cer	Sphingolipids [SP]	Ceramides [SP02]
OxPE(18:1/22:6+2O)	0.556481	1.05733	-1.36467	0.0337771	0.0907467	down	PE	Glycerophospholipids [GP]	Oxidized glycerophospholipids [GP20]
OxPE(16:0/20:3+1O(1Cyc))	0.554733	1.27276	1.45448	0.0032968	0.0206522	up	PE	Glycerophospholipids [GP]	Oxidized glycerophospholipids [GP20]
PG(17:0/18:0)	0.552739	1.2814	2.02733	0.0117876	0.0446613	up	PG	Glycerophospholipids [GP]	Glycerophosphoglycerols [GP04]
PG(18:0/20:3)	0.551887	1.23359	1.33684	0.0227739	0.0695962	up	PG	Glycerophospholipids [GP]	Glycerophosphoglycerols [GP04]
PC(24:0/16:1)	0.549497	1.2642	-1.51649	0.00513345	0.0271478	down	PC	Glycerophospholipids [GP]	Glycerophosphocholines [GP01]
PC(18:2/18:3)	0.54715	1.27364	1.5019	0.0148356	0.0516163	up	PC	Glycerophospholipids [GP]	Glycerophosphocholines [GP01]
PC(18:4/20:5)	0.546627	1.20429	-1.60904	0.026399	0.0759614	down	PC	Glycerophospholipids [GP]	Glycerophosphocholines [GP01]
HexCer/AP(t20:2/20:1)	0.546521	1.38031	1.1043	0.00315559	0.0202733	up	Cer	Sphingolipids [SP]	Ceramides [SP02]
HexCer/AP(t19:2/22:2)	0.546038	1.31513	1.22162	0.00553816	0.0283401	up	Cer	Sphingolipids [SP]	Ceramides [SP02]
PC(17:0/22:4)	0.545945	1.30304	-0.942244	0.0239123	0.0714243	stable	PC	Glycerophospholipids [GP]	Glycerophosphocholines [GP01]
PC(14:1e/17:1)	0.544882	1.27408	1.46638	0.0151588	0.0523783	up	PC	Glycerophospholipids [GP]	Glycerophosphocholines [GP01]
HexCer/AP(t26:2/20:2)	0.544007	1.27735	-1.84629	0.0021194	0.0168479	down	Cer	Sphingolipids [SP]	Ceramides [SP02]
PC(16:1/16:1)	0.543363	1.1743	-1.00641	0.0312779	0.0859628	down	PC	Glycerophospholipids [GP]	Glycerophosphocholines [GP01]
HexCer/AP(t16:1/24:2)	0.542684	1.38084	1.15651	0.0032209	0.0203801	up	Cer	Sphingolipids [SP]	Ceramides [SP02]
PC(17:1/22:6)	0.540018	1.3843	-3.08637	0.0001303	0.00488527	down	PC	Glycerophospholipids [GP]	Glycerophosphocholines [GP01]
PC(14:1e/16:1)	0.538133	1.37799	1.47194	0.00191697	0.0159304	up	PC	Glycerophospholipids [GP]	Glycerophosphocholines [GP01]
PC(16:1e/18:3)	0.537766	1.21151	1.45308	0.0310005	0.0853874	up	PC	Glycerophospholipids [GP]	Glycerophosphocholines [GP01]
LPE(20:2)	0.535934	1.09926	-1.09873	0.0383384	0.0990806	down	PE	Glycerophospholipids [GP]	Glycerophosphoethanolamines [GP02]
PE(20:0/22:5)	0.534724	1.35934	1.22292	0.00472212	0.0257869	up	PE	Glycerophospholipids [GP]	Glycerophosphoethanolamines [GP02]
PG(21:1/18:2)	0.534407	1.25222	-0.727125	0.0299203	0.0833257	stable	PG	Glycerophospholipids [GP]	Glycerophosphoglycerols [GP04]
PE(8:0/17:1)	0.531847	1.25796	2.15376	0.00642478	0.0309771	up	PE	Glycerophospholipids [GP]	Glycerophosphoethanolamines [GP02]
MGDG(16:0/18:1)	0.531572	1.36228	1.74151	0.000613643	0.0101015	up	MGDG	Glycerolipids [GL]	Monoradylglycerols [GL01]
PG(18:1/18:3)	0.528909	1.33861	2.25756	0.0022083	0.0171623	up	PG	Glycerophospholipids [GP]	Glycerophosphoglycerols [GP04]
PE(8:0/15:1)	0.528906	1.2635	2.14401	0.00290015	0.0191745	up	PE	Glycerophospholipids [GP]	Glycerophosphoethanolamines [GP02]
PG(18:0/16:1)	0.525332	1.27619	1.00524	0.0210309	0.0661807	up	PG	Glycerophospholipids [GP]	Glycerophosphoglycerols [GP04]
LPC(26:1)	0.524961	1.4093	8.60024	0.00259194	0.0185894	up	PC	Glycerophospholipids [GP]	Glycerophosphocholines [GP01]
PC(16:1e/17:1)	0.52422	1.41114	2.38514	0.00049235	0.0097119	up	PC	Glycerophospholipids [GP]	Glycerophosphocholines [GP01]
OxPS(18:0/20:5+3O(2Cyc))	0.522934	1.40423	-1.98594	0.000551753	0.00996936	down	PS	Glycerophospholipids [GP]	Oxidized glycerophospholipids [GP20]
PE(17:0/20:0)	0.522619	1.22366	1.16152	0.0321243	0.0873337	up	PE	Glycerophospholipids [GP]	Glycerophosphoethanolamines [GP02]
OxPE(16:0/20:3+1O)	0.522409	1.24898	1.57022	0.0301426	0.0836666	up	PE	Glycerophospholipids [GP]	Oxidized glycerophospholipids [GP20]
HexCer/AP(t14:2/26:2)	0.519113	1.39446	1.11165	0.00231491	0.0175681	up	Cer	Sphingolipids [SP]	Ceramides [SP02]
PE(18:1/22:4)	0.518083	1.22589	-0.767988	0.031826	0.0868066	stable	PE	Glycerophospholipids [GP]	Glycerophosphoethanolamines [GP02]
HexCer/AP(t17:2/22:2)	0.517578	1.33696	1.28334	0.00925485	0.0382371	up	Cer	Sphingolipids [SP]	Ceramides [SP02]
HexCer/AP(t16:2/24:2)	0.516981	1.3555	1.34724	0.0135417	0.0487559	up	Cer	Sphingolipids [SP]	Ceramides [SP02]
PC(22:6/22:6)	0.513926	1.31002	-3.21313	0.000176689	0.00559375	down	PC	Glycerophospholipids [GP]	Glycerophosphocholines [GP01]
HexCer/AP(t14:1/30:2)	0.513664	1.23015	-1.93778	0.00923027	0.0381984	down	Cer	Sphingolipids [SP]	Ceramides [SP02]
HexCer/AP(t14:2/22:2)	0.513664	1.37574	1.36341	0.00184476	0.0157294	up	Cer	Sphingolipids [SP]	Ceramides [SP02]
CL(18:0/18:0/18:0/18:0)	0.510716	1.3435	-1.37243	0.00282358	0.0190667	down	CL	NA	NA
PC(17:0/20:0)	0.505309	1.36751	2.853	0.00922593	0.0381984	up	PC	Glycerophospholipids [GP]	Glycerophosphocholines [GP01]
PC(18:2e/26:2)	0.504024	1.36605	1.21463	0.00471443	0.0257869	up	PC	Glycerophospholipids [GP]	Glycerophosphocholines [GP01]
PC(16:0e/18:1)	0.502659	1.2613	1.75846	0.00349405	0.0215652	up	PC	Glycerophospholipids [GP]	Glycerophosphocholines [GP01]
PC(16:0/26:0)	0.500143	1.22502	-2.05769	0.00254387	0.0184236	down	PC	Glycerophospholipids [GP]	Glycerophosphocholines [GP01]
PC(19:0/22:5)	0.499617	1.31441	-0.886864	0.0118423	0.0446958	stable	PC	Glycerophospholipids [GP]	Glycerophosphocholines [GP01]
PE(22:3e/4:0)	0.496459	1.38739	6.08092	0.0365582	0.0960547	up	PE	Glycerophospholipids [GP]	Glycerophosphoethanolamines [GP02]
PG(19:0/16:1)	0.496397	1.21445	-2.17548	0.00224989	0.0173297	down	PG	Glycerophospholipids [GP]	Glycerophosphoglycerols [GP04]
PC(18:1/20:2)	0.494651	1.3253	-0.881483	0.0111328	0.0432904	stable	PC	Glycerophospholipids [GP]	Glycerophosphocholines [GP01]
PC(16:1/20:4)	0.493077	1.39131	2.08947	0.000590004	0.0100822	up	PC	Glycerophospholipids [GP]	Glycerophosphocholines [GP01]
PA(16:0/18:1)	0.491027	1.22552	0.844828	0.021056	0.0661807	stable	PA	Glycerophospholipids [GP]	Glycerophosphates [GP10]
PC(14:1e/18:3)	0.490676	1.38184	2.1527	0.000490043	0.0097119	up	PC	Glycerophospholipids [GP]	Glycerophosphocholines [GP01]
PC(14:0/20:5)	0.489679	1.26679	1.29287	0.0242039	0.0720383	up	PC	Glycerophospholipids [GP]	Glycerophosphocholines [GP01]
PS(18:0/18:0)	0.486696	1.40812	14.0541	5.9179e-09	6.94128e-06	up	PS	Glycerophospholipids [GP]	Glycerophosphoserines [GP03]
MGDG(16:0/26:0)	0.48507	1.21655	1.68513	0.0197779	0.0631286	up	MGDG	Glycerolipids [GL]	Monoradylglycerols [GL01]
OxPC(18:1/18:3+1O)	0.484042	1.3545	-1.59515	0.00385664	0.0230425	down	PC	Glycerophospholipids [GP]	Oxidized glycerophospholipids [GP20]
PC(20:5e/26:1)	0.482082	1.27272	-2.90356	0.00152198	0.014822	down	PC	Glycerophospholipids [GP]	Glycerophosphocholines [GP01]
PC(16:1e/26:0)	0.478567	1.06811	-1.96931	0.0109351	0.0427114	down	PC	Glycerophospholipids [GP]	Glycerophosphocholines [GP01]
PC(14:1e/16:2)	0.476235	1.28132	1.23369	0.0135122	0.0487559	up	PC	Glycerophospholipids [GP]	Glycerophosphocholines [GP01]
PC(18:1/24:1)	0.474545	1.34923	-1.53085	0.00158101	0.0149139	down	PC	Glycerophospholipids [GP]	Glycerophosphocholines [GP01]
PG(16:1/18:1)	0.46973	1.30937	1.45269	0.00721517	0.0326568	up	PG	Glycerophospholipids [GP]	Glycerophosphoglycerols [GP04]
PC(20:0/18:2)	0.466764	1.38972	3.15649	0.000188651	0.00564156	up	PC	Glycerophospholipids [GP]	Glycerophosphocholines [GP01]
SM(d14:0/24:1)	0.462346	1.3538	1.23227	0.0129215	0.0475937	up	SM	Sphingolipids [SP]	Phosphosphingolipids [SP03]
PC(19:1/18:2)	0.458807	1.29954	-0.997722	0.00989119	0.0400753	stable	PC	Glycerophospholipids [GP]	Glycerophosphocholines [GP01]
PC(18:1e/26:2)	0.457014	1.39587	3.24639	8.41525e-05	0.0043141	up	PC	Glycerophospholipids [GP]	Glycerophosphocholines [GP01]
PC(22:6e/26:0)	0.457014	1.29378	-3.91495	0.000100008	0.00462592	down	PC	Glycerophospholipids [GP]	Glycerophosphocholines [GP01]
PC(18:1e/24:4)	0.457014	1.31129	-2.10486	0.00113886	0.0132236	down	PC	Glycerophospholipids [GP]	Glycerophosphocholines [GP01]
PC(16:1e/22:4)	0.457014	1.17583	0.814533	0.0342795	0.0916881	stable	PC	Glycerophospholipids [GP]	Glycerophosphocholines [GP01]
PC(18:2e/17:0)	0.457014	1.26372	0.966376	0.0255029	0.0741473	stable	PC	Glycerophospholipids [GP]	Glycerophosphocholines [GP01]
PC(14:1e/20:3)	0.457014	1.2759	1.91882	0.0320858	0.0873234	up	PC	Glycerophospholipids [GP]	Glycerophosphocholines [GP01]
PC(20:0/22:6)	0.456864	1.34282	-3.27845	0.000106181	0.00476296	down	PC	Glycerophospholipids [GP]	Glycerophosphocholines [GP01]
PC(24:0/18:1)	0.454947	1.35305	-1.66681	0.00112121	0.0131611	down	PC	Glycerophospholipids [GP]	Glycerophosphocholines [GP01]
PC(20:2/22:5)	0.453057	1.30012	-1.2269	0.00546309	0.0282372	down	PC	Glycerophospholipids [GP]	Glycerophosphocholines [GP01]
PC(19:1/22:6)	0.452868	1.06351	-3.60012	0.000115533	0.00485312	down	PC	Glycerophospholipids [GP]	Glycerophosphocholines [GP01]
HexCer/AP(t18:1/23:1)	0.452208	1.23075	-1.67566	0.00494049	0.0265088	down	Cer	Sphingolipids [SP]	Ceramides [SP02]
SM(d18:0/18:1)	0.449598	1.35928	1.33668	0.00177617	0.0155068	up	SM	Sphingolipids [SP]	Phosphosphingolipids [SP03]
PC(16:1/20:3)	0.449552	1.23064	-0.969253	0.0143096	0.0504147	stable	PC	Glycerophospholipids [GP]	Glycerophosphocholines [GP01]
FAHFA(3:0/16:0)	0.447986	1.23942	1.02303	0.0270436	0.0773731	up	FAHFA	Fatty acyls [FA]	Fatty esters [FA07]
PC(18:1/16:2)	0.446972	1.18111	-2.06616	0.0147329	0.0514729	down	PC	Glycerophospholipids [GP]	Glycerophosphocholines [GP01]
PEtOH(18:0/20:3)	0.44362	1.23919	-1.04186	0.0133224	0.0483611	down	PEtOH	Glycerophospholipids [GP]	Other Glycerophospholipids [GP00]
PC(24:1/20:4)	0.440431	1.28438	-2.15333	0.00119296	0.0135789	down	PC	Glycerophospholipids [GP]	Glycerophosphocholines [GP01]
PC(24:0/20:4)	0.439276	1.19197	-2.13793	0.00802644	0.0347369	down	PC	Glycerophospholipids [GP]	Glycerophosphocholines [GP01]
PE(14:1e/20:5)	0.438732	1.33867	1.10229	0.00939168	0.0385855	up	PE	Glycerophospholipids [GP]	Glycerophosphoethanolamines [GP02]
PC(26:0/18:1)	0.436871	1.20499	-1.236	0.0119668	0.0449973	down	PC	Glycerophospholipids [GP]	Glycerophosphocholines [GP01]
PC(18:1/26:1)	0.435528	1.12322	-1.1142	0.0251596	0.0734324	down	PC	Glycerophospholipids [GP]	Glycerophosphocholines [GP01]
PC(26:0/20:4)	0.424613	1.31376	-3.64566	8.19023e-05	0.0043141	down	PC	Glycerophospholipids [GP]	Glycerophosphocholines [GP01]
PC(26:0/20:3)	0.421441	1.25721	-3.00773	0.00143275	0.0146303	down	PC	Glycerophospholipids [GP]	Glycerophosphocholines [GP01]
LPE(22:5)	0.418427	1.26472	1.49702	0.0104021	0.0416086	up	PE	Glycerophospholipids [GP]	Glycerophosphoethanolamines [GP02]
SM(d14:1/19:1)	0.415362	1.39172	2.42229	0.000392259	0.00871996	up	SM	Sphingolipids [SP]	Phosphosphingolipids [SP03]
Cer/NS(d22:2/22:2)	0.413921	1.3059	-1.34946	0.00545385	0.0282372	down	Cer	Sphingolipids [SP]	Ceramides [SP02]
Cer/NS(d24:3/22:2)	0.413921	1.31668	1.31934	0.0140234	0.0498961	up	Cer	Sphingolipids [SP]	Ceramides [SP02]
Cer/NS(d14:2/24:2)	0.384873	1.37992	2.05451	0.00124239	0.0137459	up	Cer	Sphingolipids [SP]	Ceramides [SP02]
Cer/NS(d14:1/12:1)	0.384873	1.10129	-1.05448	0.0382066	0.0989432	down	Cer	Sphingolipids [SP]	Ceramides [SP02]
SM(d15:2/21:0)	0.383143	1.32381	1.54857	0.00344909	0.0214249	up	SM	Sphingolipids [SP]	Phosphosphingolipids [SP03]
LPC(22:6)	0.358865	1.19872	-2.22924	0.00208987	0.0166659	down	PC	Glycerophospholipids [GP]	Glycerophosphocholines [GP01]
SM(d19:0/17:0)	0.35666	1.28448	1.96459	0.0136729	0.0488566	up	SM	Sphingolipids [SP]	Phosphosphingolipids [SP03]
SM(d14:0/21:0)	0.3499	1.27602	0.804699	0.0244492	0.0724558	stable	SM	Sphingolipids [SP]	Phosphosphingolipids [SP03]
TAG(16:0/16:0/16:0)	0.999969	1.37393	4.18392	0.00194123	0.0160407	up	TAG	Glycerolipids [GL]	Triradylglycerols [GL03]
ACar(19:1)	0.99992	1.30713	2.3571	0.0108708	0.0427114	up	ACar	Fatty acyls [FA]	Fatty esters [FA07]
ACar(16:2)	0.999916	1.38405	2.71411	0.000372941	0.00852564	up	ACar	Fatty acyls [FA]	Fatty esters [FA07]
SM(d14:0/31:1)	0.999871	1.37667	-1.71426	0.00199423	0.0162607	down	SM	Sphingolipids [SP]	Phosphosphingolipids [SP03]
ACar(18:2)	0.999544	1.33455	2.70196	0.0064815	0.0310101	up	ACar	Fatty acyls [FA]	Fatty esters [FA07]
SM(d14:0/22:1)	0.999492	1.26147	1.90862	0.00401326	0.0233364	up	SM	Sphingolipids [SP]	Phosphosphingolipids [SP03]
CL(14:0/20:3/16:0/18:2)	0.999454	1.15279	1.35214	0.0251657	0.0734324	up	CL	NA	NA
DAG(18:1/18:1)	0.999302	1.3172	1.92763	0.00517113	0.0272324	up	DAG	Glycerolipids [GL]	Diradylglycerols [GL02]
ACar(17:2)	0.998954	1.20436	1.35489	0.0236129	0.0710365	up	ACar	Fatty acyls [FA]	Fatty esters [FA07]
CL(14:0/18:1/16:0/18:2)	0.998412	1.32784	4.10543	0.0118416	0.0446958	up	CL	NA	NA
ACar(16:1)	0.996953	1.24135	1.62071	0.0163056	0.054703	up	ACar	Fatty acyls [FA]	Fatty esters [FA07]
PC(16:1e/21:2)	0.996917	1.19163	-1.77825	0.00476984	0.025991	down	PC	Glycerophospholipids [GP]	Glycerophosphocholines [GP01]
PC(16:1e/22:6)	0.996718	1.15254	1.74596	0.00823673	0.0352127	up	PC	Glycerophospholipids [GP]	Glycerophosphocholines [GP01]
PC(16:1e/27:0)	0.996572	1.39409	3.85733	0.000282846	0.00740115	up	PC	Glycerophospholipids [GP]	Glycerophosphocholines [GP01]
PS(10:0/26:1)	0.995803	1.34161	1.80806	0.00447001	0.025064	up	PS	Glycerophospholipids [GP]	Glycerophosphoserines [GP03]
BMP(22:5/22:5)	0.995782	1.17214	-2.44668	0.0024564	0.0181213	down	BMP	Glycerophospholipids [GP]	Glycerophosphoglycerols [GP04]
ACar(22:1)	0.995739	1.3229	0.7323	0.0203414	0.0645986	stable	ACar	Fatty acyls [FA]	Fatty esters [FA07]
ACar(17:1)	0.994959	1.16161	1.26213	0.0337225	0.090697	up	ACar	Fatty acyls [FA]	Fatty esters [FA07]
CL(14:0/22:3/18:0/18:1)	0.993721	1.24708	1.68294	0.0103948	0.0416086	up	CL	NA	NA
ACar(14:1)	0.993385	1.27618	2.05566	0.00843664	0.0356928	up	ACar	Fatty acyls [FA]	Fatty esters [FA07]
ACar(14:0)	0.993185	1.16622	1.52749	0.0284891	0.0805002	up	ACar	Fatty acyls [FA]	Fatty esters [FA07]
ACar(19:0)	0.993054	1.22526	1.68682	0.0246644	0.0726342	up	ACar	Fatty acyls [FA]	Fatty esters [FA07]
TAG(16:2/22:1/22:2)	0.991875	1.31922	1.56054	0.0143772	0.0505819	up	TAG	Glycerolipids [GL]	Triradylglycerols [GL03]
CL(16:0/18:1/18:0/18:1)	0.99173	1.16552	1.17955	0.0354179	0.0936524	up	CL	NA	NA
ACar(16:0)	0.991632	1.26098	1.61261	0.0131501	0.0481532	up	ACar	Fatty acyls [FA]	Fatty esters [FA07]
BMP(22:6/22:6)	0.991621	1.23544	-3.8774	0.00032576	0.00804193	down	BMP	Glycerophospholipids [GP]	Glycerophosphoglycerols [GP04]
TAG(16:1/18:1/18:1)	0.991251	1.38484	2.94185	0.00115285	0.0132236	up	TAG	Glycerolipids [GL]	Triradylglycerols [GL03]
TAG(16:2/18:2/18:2)	0.991232	1.38326	2.93814	0.00140243	0.0144975	up	TAG	Glycerolipids [GL]	Triradylglycerols [GL03]
TAG(15:1/16:2/16:2)	0.991229	1.31058	2.7043	0.000964016	0.0124552	up	TAG	Glycerolipids [GL]	Triradylglycerols [GL03]
TAG(17:1/18:1/18:1)	0.991214	1.34949	2.70954	0.00178105	0.0155068	up	TAG	Glycerolipids [GL]	Triradylglycerols [GL03]
ACar(15:1)	0.991143	1.21999	1.38971	0.0173963	0.0569005	up	ACar	Fatty acyls [FA]	Fatty esters [FA07]
TAG(18:1/18:1/20:4)	0.990998	1.24811	1.44784	0.0172584	0.0566709	up	TAG	Glycerolipids [GL]	Triradylglycerols [GL03]
PC(19:2/19:2)	0.990946	1.19835	-0.895477	0.0257059	0.0744789	stable	PC	Glycerophospholipids [GP]	Glycerophosphocholines [GP01]
TAG(18:1/18:1/18:3)	0.990636	1.37266	2.79648	0.00145237	0.0147308	up	TAG	Glycerolipids [GL]	Triradylglycerols [GL03]
TAG(15:2/17:2/17:2)	0.990582	1.38524	4.51443	0.00273045	0.0188508	up	TAG	Glycerolipids [GL]	Triradylglycerols [GL03]
CL(16:0/18:1/18:0/18:2)	0.990007	1.15356	1.20678	0.0339555	0.0911283	up	CL	NA	NA
ACar(17:0)	0.989893	1.2069	1.64238	0.0220474	0.0682057	up	ACar	Fatty acyls [FA]	Fatty esters [FA07]
ACar(15:0)	0.989853	1.30797	2.25066	0.00373027	0.0225251	up	ACar	Fatty acyls [FA]	Fatty esters [FA07]
TAG(14:1/14:1/18:2)	0.989652	1.25165	12.5062	3.53846e-07	4.67822e-05	up	TAG	Glycerolipids [GL]	Triradylglycerols [GL03]
PC(20:2/20:2)	0.98874	1.34299	1.53729	0.00324054	0.0204529	up	PC	Glycerophospholipids [GP]	Glycerophosphocholines [GP01]
TAG(16:0/18:0/18:1)	0.988701	1.34536	2.77963	0.0027075	0.0188345	up	TAG	Glycerolipids [GL]	Triradylglycerols [GL03]
ACar(18:0)	0.98783	1.21875	1.54874	0.0189058	0.0607307	up	ACar	Fatty acyls [FA]	Fatty esters [FA07]
PC(19:1/19:1)	0.987508	1.31661	1.27349	0.00828921	0.0352326	up	PC	Glycerophospholipids [GP]	Glycerophosphocholines [GP01]
PC(19:0/19:0)	0.986957	1.30798	2.21587	0.00723449	0.0326853	up	PC	Glycerophospholipids [GP]	Glycerophosphocholines [GP01]
PC(21:2/21:2)	0.986631	1.23821	-1.84232	0.00454638	0.0253789	down	PC	Glycerophospholipids [GP]	Glycerophosphocholines [GP01]
PC(18:4/18:4)	0.985323	1.23474	-7.4806	8.9615e-06	0.000776252	down	PC	Glycerophospholipids [GP]	Glycerophosphocholines [GP01]
BMP(22:5/22:6)	0.985086	1.24608	-3.77726	0.000570201	0.00996936	down	BMP	Glycerophospholipids [GP]	Glycerophosphoglycerols [GP04]
SM(d14:1/22:2)	0.983696	1.28468	3.66088	0.00505783	0.0268044	up	SM	Sphingolipids [SP]	Phosphosphingolipids [SP03]
PE(14:1/26:4)	0.982612	1.18213	0.937429	0.0221358	0.0683518	stable	PE	Glycerophospholipids [GP]	Glycerophosphoethanolamines [GP02]
TAG(16:1/16:3/20:5)	0.982608	1.23738	2.01976	0.00783623	0.0342726	up	TAG	Glycerolipids [GL]	Triradylglycerols [GL03]
PC(14:0e/19:2)	0.981574	1.3882	2.27505	9.87997e-05	0.00462592	up	PC	Glycerophospholipids [GP]	Glycerophosphocholines [GP01]
TAG(17:2/20:2/20:2)	0.980597	1.36354	3.22796	0.000541126	0.00996936	up	TAG	Glycerolipids [GL]	Triradylglycerols [GL03]
PC(14:1/26:4)	0.97894	1.35932	2.26888	0.00399814	0.0233092	up	PC	Glycerophospholipids [GP]	Glycerophosphocholines [GP01]
PC(16:4/26:4)	0.978232	1.24247	-0.722992	0.0367812	0.0961439	stable	PC	Glycerophospholipids [GP]	Glycerophosphocholines [GP01]
PC(24:4/18:5)	0.978223	1.25543	-1.0767	0.0120661	0.0452387	down	PC	Glycerophospholipids [GP]	Glycerophosphocholines [GP01]
TAG(18:1/18:2/20:4)	0.978117	1.30448	2.53089	0.00281365	0.0190509	up	TAG	Glycerolipids [GL]	Triradylglycerols [GL03]
CL(16:0/18:0/18:0/18:1)	0.978005	1.17807	1.21974	0.0345127	0.0920339	up	CL	NA	NA
PC(18:3/22:6)	0.977993	1.20088	1.84487	0.0268012	0.0768547	up	PC	Glycerophospholipids [GP]	Glycerophosphocholines [GP01]
PC(17:2/22:6)	0.977959	1.37331	5.48764	0.00106727	0.0128277	up	PC	Glycerophospholipids [GP]	Glycerophosphocholines [GP01]
TAG(18:2/18:2/18:2)	0.977888	1.32393	2.30317	0.00259749	0.0185894	up	TAG	Glycerolipids [GL]	Triradylglycerols [GL03]
TAG(17:1/17:1/17:1)	0.977888	1.4004	3.81616	0.000940711	0.0124552	up	TAG	Glycerolipids [GL]	Triradylglycerols [GL03]
TAG(17:0/17:0/17:0)	0.977888	1.38029	2.53429	0.00135556	0.0142193	up	TAG	Glycerolipids [GL]	Triradylglycerols [GL03]
TAG(18:1/18:1/18:1)	0.977888	1.13896	2.15037	0.0195985	0.0626353	up	TAG	Glycerolipids [GL]	Triradylglycerols [GL03]
TAG(16:1/16:1/16:1)	0.977888	1.37511	3.39955	0.000586668	0.0100822	up	TAG	Glycerolipids [GL]	Triradylglycerols [GL03]
TAG(19:3/19:3/19:3)	0.977888	1.29373	1.90857	0.00778595	0.0342527	up	TAG	Glycerolipids [GL]	Triradylglycerols [GL03]
TAG(18:3/18:3/18:3)	0.977888	1.15579	2.59028	0.00459608	0.0254303	up	TAG	Glycerolipids [GL]	Triradylglycerols [GL03]
TAG(16:2/16:2/16:2)	0.977888	1.34446	4.65938	3.63821e-05	0.0022848	up	TAG	Glycerolipids [GL]	Triradylglycerols [GL03]
PC(4:0/27:0)	0.977287	1.33172	1.00355	0.00873037	0.0365037	up	PC	Glycerophospholipids [GP]	Glycerophosphocholines [GP01]
PC(20:0/20:0)	0.977057	1.10533	-1.91778	0.0104719	0.0418208	down	PC	Glycerophospholipids [GP]	Glycerophosphocholines [GP01]
TAG(16:2/17:2/18:3)	0.976976	1.35928	3.58958	0.00188595	0.0158445	up	TAG	Glycerolipids [GL]	Triradylglycerols [GL03]
TAG(18:2/18:2/20:5)	0.976597	1.34031	3.52125	0.000906805	0.0123042	up	TAG	Glycerolipids [GL]	Triradylglycerols [GL03]
PC(16:1/26:4)	0.975747	1.23598	-1.55323	0.00605516	0.0297663	down	PC	Glycerophospholipids [GP]	Glycerophosphocholines [GP01]
PC(27:0/16:2)	0.975585	1.19637	-2.02276	0.00663551	0.0310811	down	PC	Glycerophospholipids [GP]	Glycerophosphocholines [GP01]
PC(21:1/21:1)	0.974734	1.27301	-1.92582	0.00198631	0.0162528	down	PC	Glycerophospholipids [GP]	Glycerophosphocholines [GP01]
PC(14:1/26:2)	0.974443	1.37166	2.32257	0.0136227	0.0487559	up	PC	Glycerophospholipids [GP]	Glycerophosphocholines [GP01]
PC(17:0/22:6)	0.974069	1.33403	-3.51976	0.000693066	0.0108663	down	PC	Glycerophospholipids [GP]	Glycerophosphocholines [GP01]
PC(21:0/21:0)	0.974043	1.01338	-1.73299	0.0235903	0.0710365	down	PC	Glycerophospholipids [GP]	Glycerophosphocholines [GP01]
PC(16:1/26:2)	0.973993	1.08825	-1.43187	0.0249683	0.0731859	down	PC	Glycerophospholipids [GP]	Glycerophosphocholines [GP01]
PC(27:0/16:1)	0.973756	1.10878	-3.3037	0.00246649	0.0181213	down	PC	Glycerophospholipids [GP]	Glycerophosphocholines [GP01]
TAG(17:2/18:1/18:1)	0.973216	1.38008	2.71835	0.000234075	0.00646151	up	TAG	Glycerolipids [GL]	Triradylglycerols [GL03]
PC(14:1e/17:2)	0.972915	1.38445	2.41254	0.00082246	0.0116322	up	PC	Glycerophospholipids [GP]	Glycerophosphocholines [GP01]
SM(d14:1/27:1)	0.97251	1.19533	1.44794	0.0257798	0.074607	up	SM	Sphingolipids [SP]	Phosphosphingolipids [SP03]
PC(16:2/26:4)	0.972471	1.15737	-1.7616	0.00737805	0.033155	down	PC	Glycerophospholipids [GP]	Glycerophosphocholines [GP01]
PC(14:0e/22:1)	0.97177	1.251	1.64571	0.0190137	0.0609991	up	PC	Glycerophospholipids [GP]	Glycerophosphocholines [GP01]
TAG(17:2/19:2/19:2)	0.970339	1.32007	3.35604	0.00317661	0.0203043	up	TAG	Glycerolipids [GL]	Triradylglycerols [GL03]
PC(14:0e/20:1)	0.96986	1.18682	0.956631	0.036968	0.0964316	stable	PC	Glycerophospholipids [GP]	Glycerophosphocholines [GP01]
PC(12:0/22:6)	0.969613	1.32109	3.38934	0.00114978	0.0132236	up	PC	Glycerophospholipids [GP]	Glycerophosphocholines [GP01]
PC(27:0/15:1)	0.96929	1.0785	-2.14262	0.0141734	0.0502166	down	PC	Glycerophospholipids [GP]	Glycerophosphocholines [GP01]
PC(9:0/26:2)	0.968425	1.27093	0.884235	0.021247	0.0663838	stable	PC	Glycerophospholipids [GP]	Glycerophosphocholines [GP01]
PC(18:1/26:4)	0.96828	1.20824	-2.18318	0.00489297	0.0264553	down	PC	Glycerophospholipids [GP]	Glycerophosphocholines [GP01]
PC(15:1/26:4)	0.968262	1.16296	-0.961084	0.0248456	0.0729543	stable	PC	Glycerophospholipids [GP]	Glycerophosphocholines [GP01]
PC(14:0e/22:2)	0.968171	1.22342	0.787668	0.0293397	0.0822558	stable	PC	Glycerophospholipids [GP]	Glycerophosphocholines [GP01]
ACar(18:4)	0.967898	1.38484	2.7278	0.00134575	0.0142039	up	ACar	Fatty acyls [FA]	Fatty esters [FA07]
PC(16:3/24:4)	0.967755	1.34425	-2.08732	0.000563336	0.00996936	down	PC	Glycerophospholipids [GP]	Glycerophosphocholines [GP01]
PC(15:0/22:6)	0.96757	1.29979	1.53064	0.00676888	0.0313139	up	PC	Glycerophospholipids [GP]	Glycerophosphocholines [GP01]
PC(14:1e/19:2)	0.967018	1.39072	2.6487	8.25721e-05	0.0043141	up	PC	Glycerophospholipids [GP]	Glycerophosphocholines [GP01]
TAG(18:2/18:2/18:3)	0.965975	1.35446	2.61001	0.00414665	0.0239116	up	TAG	Glycerolipids [GL]	Triradylglycerols [GL03]
TAG(17:1/19:2/19:3)	0.965572	1.27064	1.88654	0.01814	0.0590256	up	TAG	Glycerolipids [GL]	Triradylglycerols [GL03]
SM(d14:0/22:0)	0.964491	1.31984	1.54191	0.00420707	0.0239116	up	SM	Sphingolipids [SP]	Phosphosphingolipids [SP03]
PC(22:3/22:3)	0.96425	1.27445	-3.8507	0.000615203	0.0101015	down	PC	Glycerophospholipids [GP]	Glycerophosphocholines [GP01]
PC(14:1/22:6)	0.963038	1.34184	3.63696	0.0010089	0.0125463	up	PC	Glycerophospholipids [GP]	Glycerophosphocholines [GP01]
PC(22:4/22:4)	0.962034	1.38056	-2.30275	0.00328627	0.0206378	down	PC	Glycerophospholipids [GP]	Glycerophosphocholines [GP01]
TAG(16:0/16:0/18:0)	0.962026	1.38683	2.61863	0.0016351	0.0149807	up	TAG	Glycerolipids [GL]	Triradylglycerols [GL03]
TAG(16:2/17:1/20:4)	0.960601	1.18826	2.21939	0.0142169	0.0502997	up	TAG	Glycerolipids [GL]	Triradylglycerols [GL03]
PC(19:2/22:6)	0.960327	1.23797	-1.83398	0.00571561	0.0288886	down	PC	Glycerophospholipids [GP]	Glycerophosphocholines [GP01]
PC(8:0/22:3)	0.960305	1.37129	-0.835732	0.00872524	0.0365037	stable	PC	Glycerophospholipids [GP]	Glycerophosphocholines [GP01]
PC(15:1/22:6)	0.959308	1.22296	-3.1608	0.00180624	0.0155068	down	PC	Glycerophospholipids [GP]	Glycerophosphocholines [GP01]
TAG(15:1/19:2/19:2)	0.959216	1.31735	3.16021	0.00656743	0.0310101	up	TAG	Glycerolipids [GL]	Triradylglycerols [GL03]
PC(18:1e/22:6)	0.958852	1.27918	0.966006	0.0185045	0.0596704	stable	PC	Glycerophospholipids [GP]	Glycerophosphocholines [GP01]
DAG(16:0/16:0)	0.957528	1.20524	0.882576	0.0294457	0.0824611	stable	DAG	Glycerolipids [GL]	Diradylglycerols [GL02]
TAG(15:2/17:1/17:1)	0.956407	1.39394	4.33229	0.00599248	0.0295739	up	TAG	Glycerolipids [GL]	Triradylglycerols [GL03]
PC(18:4e/17:2)	0.955993	1.36377	2.96829	0.000510947	0.0097977	up	PC	Glycerophospholipids [GP]	Glycerophosphocholines [GP01]
PC(22:3/26:4)	0.95595	1.21807	-6.60122	0.00581853	0.0292617	down	PC	Glycerophospholipids [GP]	Glycerophosphocholines [GP01]
PC(18:1/26:2)	0.95497	1.08464	-1.86413	0.0248602	0.0729543	down	PC	Glycerophospholipids [GP]	Glycerophosphocholines [GP01]
PC(20:2/26:4)	0.954501	1.13872	-2.196	0.00671014	0.0311569	down	PC	Glycerophospholipids [GP]	Glycerophosphocholines [GP01]
CL(18:0/18:2/18:0/18:2)	0.954131	1.31452	2.06778	0.00538689	0.0281275	up	CL	NA	NA
LPC(18:0)	0.953932	1.11801	1.53477	0.0313138	0.0859674	up	PC	Glycerophospholipids [GP]	Glycerophosphocholines [GP01]
PC(20:1/26:2)	0.95333	1.1468	-3.47315	0.00398593	0.0233092	down	PC	Glycerophospholipids [GP]	Glycerophosphocholines [GP01]
PC(20:1/26:4)	0.953204	1.10672	-2.77259	0.00389851	0.0230425	down	PC	Glycerophospholipids [GP]	Glycerophosphocholines [GP01]
TAG(18:2/18:3/18:5)	0.951272	1.30911	2.58556	0.00422642	0.0239116	up	TAG	Glycerolipids [GL]	Triradylglycerols [GL03]
TAG(20:4/20:4/20:4)	0.951089	1.33726	-1.67735	0.00131157	0.0139605	down	TAG	Glycerolipids [GL]	Triradylglycerols [GL03]
SM(d14:0/23:1)	0.950321	1.22704	0.920389	0.0180739	0.0589631	stable	SM	Sphingolipids [SP]	Phosphosphingolipids [SP03]
PS(14:0/22:3)	0.949363	1.14337	-1.88903	0.0125072	0.0464079	down	PS	Glycerophospholipids [GP]	Glycerophosphoserines [GP03]
PC(22:4e/22:6)	0.947182	1.32879	2.16852	0.00283973	0.0190729	up	PC	Glycerophospholipids [GP]	Glycerophosphocholines [GP01]
PC(14:0e/22:0)	0.946784	1.22635	1.45569	0.02233	0.0687413	up	PC	Glycerophospholipids [GP]	Glycerophosphocholines [GP01]
TAG(15:1/15:1/15:1)	0.946224	1.2345	-8.33133	3.43569e-06	0.000319647	down	TAG	Glycerolipids [GL]	Triradylglycerols [GL03]
TAG(14:1/14:1/14:1)	0.946224	1.38695	1.39319	0.00215495	0.0169164	up	TAG	Glycerolipids [GL]	Triradylglycerols [GL03]
TAG(12:0/12:0/12:0)	0.946224	1.38099	1.72621	0.000848878	0.0118466	up	TAG	Glycerolipids [GL]	Triradylglycerols [GL03]
CL(18:0/18:1/18:0/18:1)	0.946146	1.33128	2.21279	0.0024031	0.017966	up	CL	NA	NA
PC(9:0/26:4)	0.945467	1.2785	1.22208	0.00648427	0.0310101	up	PC	Glycerophospholipids [GP]	Glycerophosphocholines [GP01]
SM(d14:0/34:0)	0.944574	1.38879	2.87066	0.000886383	0.0121232	up	SM	Sphingolipids [SP]	Phosphosphingolipids [SP03]
SM(d14:2/31:1)	0.944574	1.41209	5.9322	0.00265499	0.0186816	up	SM	Sphingolipids [SP]	Phosphosphingolipids [SP03]
PC(14:0e/18:0)	0.944532	1.28825	1.15113	0.0137248	0.0489727	up	PC	Glycerophospholipids [GP]	Glycerophosphocholines [GP01]
PC(22:6e/17:2)	0.944301	1.34868	1.65783	0.00102377	0.0126685	up	PC	Glycerophospholipids [GP]	Glycerophosphocholines [GP01]
PC(18:4e/19:2)	0.943989	1.2169	1.04464	0.0348014	0.092509	up	PC	Glycerophospholipids [GP]	Glycerophosphocholines [GP01]
PC(18:2e/26:4)	0.943949	1.1266	-2.81048	0.00292202	0.0192654	down	PC	Glycerophospholipids [GP]	Glycerophosphocholines [GP01]
PC(22:3e/26:0)	0.942691	1.18853	1.0862	0.0342354	0.0916881	up	PC	Glycerophospholipids [GP]	Glycerophosphocholines [GP01]
PC(18:0e/26:1)	0.942691	1.21053	3.05201	0.00627878	0.0306488	up	PC	Glycerophospholipids [GP]	Glycerophosphocholines [GP01]
PC(18:0e/26:0)	0.942691	1.38363	5.97902	0.0162145	0.054599	up	PC	Glycerophospholipids [GP]	Glycerophosphocholines [GP01]
PC(18:3e/19:2)	0.942691	1.25724	-1.63168	0.00418902	0.0239116	down	PC	Glycerophospholipids [GP]	Glycerophosphocholines [GP01]
PC(14:0e/22:5)	0.942691	1.1515	-1.0039	0.0315729	0.0864898	down	PC	Glycerophospholipids [GP]	Glycerophosphocholines [GP01]
PS(27:0/15:1)	0.94254	1.22255	-7.29053	0.00188265	0.0158445	down	PS	Glycerophospholipids [GP]	Glycerophosphoserines [GP03]
PC(20:0/26:4)	0.942534	1.17055	-3.82687	0.000467245	0.00970017	down	PC	Glycerophospholipids [GP]	Glycerophosphocholines [GP01]
PC(14:0e/18:1)	0.942501	1.25532	0.965478	0.0200092	0.0637017	stable	PC	Glycerophospholipids [GP]	Glycerophosphocholines [GP01]
PC(14:0e/20:0)	0.942378	1.18401	1.19434	0.0384526	0.0990806	up	PC	Glycerophospholipids [GP]	Glycerophosphocholines [GP01]
DAG(26:0/18:1)	0.942344	1.18369	-2.41876	0.00326873	0.020579	down	DAG	Glycerolipids [GL]	Diradylglycerols [GL02]
PC(9:0/9:0)	0.941932	1.06133	-1.96015	0.013103	0.0480507	down	PC	Glycerophospholipids [GP]	Glycerophosphocholines [GP01]
ACar(22:5)	0.941338	1.1805	-1.60932	0.00770608	0.0340804	down	ACar	Fatty acyls [FA]	Fatty esters [FA07]
TAG(17:2/19:1/19:1)	0.940362	1.37625	1.85506	0.00130524	0.0139605	up	TAG	Glycerolipids [GL]	Triradylglycerols [GL03]
TAG(16:0/16:0/18:1)	0.939451	1.40111	3.80483	0.000215369	0.00620721	up	TAG	Glycerolipids [GL]	Triradylglycerols [GL03]
SM(d14:0/22:2)	0.939018	1.30954	1.56722	0.00393826	0.0232228	up	SM	Sphingolipids [SP]	Phosphosphingolipids [SP03]
PC(18:3e/21:2)	0.938546	1.27486	0.945456	0.0219809	0.0681678	stable	PC	Glycerophospholipids [GP]	Glycerophosphocholines [GP01]
PC(3:0/18:5)	0.938415	1.37159	2.06963	0.000548298	0.00996936	up	PC	Glycerophospholipids [GP]	Glycerophosphocholines [GP01]
PC(14:0e/21:0)	0.937881	1.14802	1.28054	0.0366099	0.0960547	up	PC	Glycerophospholipids [GP]	Glycerophosphocholines [GP01]
PC(18:4e/21:2)	0.937419	1.38924	1.79385	0.00055756	0.00996936	up	PC	Glycerophospholipids [GP]	Glycerophosphocholines [GP01]
PC(22:2/26:4)	0.936014	1.1634	-2.52699	0.00399293	0.0233092	down	PC	Glycerophospholipids [GP]	Glycerophosphocholines [GP01]
CE(22:4)	0.935267	1.24177	-3.46722	0.000488415	0.0097119	down	CE	Sterol Lipids [ST]	Sterols [ST01]
PC(14:0e/17:0)	0.935201	1.37508	1.46016	0.00219147	0.0170962	up	PC	Glycerophospholipids [GP]	Glycerophosphocholines [GP01]
PC(3:0/18:3)	0.934794	1.33495	1.76218	0.00196215	0.0161076	up	PC	Glycerophospholipids [GP]	Glycerophosphocholines [GP01]
PC(20:3/26:4)	0.934025	1.33634	-9.88579	3.30351e-07	4.61023e-05	down	PC	Glycerophospholipids [GP]	Glycerophosphocholines [GP01]
TAG(18:3/20:4/20:4)	0.932997	1.25138	1.78428	0.0168322	0.0554908	up	TAG	Glycerolipids [GL]	Triradylglycerols [GL03]
TAG(17:1/17:1/17:2)	0.931964	1.35655	2.84882	0.0029006	0.0191745	up	TAG	Glycerolipids [GL]	Triradylglycerols [GL03]
Cer/NS(d18:1/24:2)	0.930886	1.21945	2.41675	0.0304928	0.0844519	up	Cer	Sphingolipids [SP]	Ceramides [SP02]
PC(2:0/13:0)	0.930844	1.27965	1.25399	0.00700815	0.0321162	up	PC	Glycerophospholipids [GP]	Glycerophosphocholines [GP01]
PC(18:1e/26:4)	0.930234	1.05026	-2.40768	0.0238117	0.0713904	down	PC	Glycerophospholipids [GP]	Glycerophosphocholines [GP01]
PC(18:3e/24:4)	0.930217	1.1673	-1.7715	0.0112661	0.0434228	down	PC	Glycerophospholipids [GP]	Glycerophosphocholines [GP01]
PC(2:0/15:1)	0.930096	1.19086	1.12869	0.015826	0.0537227	up	PC	Glycerophospholipids [GP]	Glycerophosphocholines [GP01]
TAG(17:2/18:3/18:3)	0.929843	1.32884	3.20258	0.00459506	0.0254303	up	TAG	Glycerolipids [GL]	Triradylglycerols [GL03]
PC(3:0/20:5)	0.929716	1.37348	1.69059	0.00158508	0.0149139	up	PC	Glycerophospholipids [GP]	Glycerophosphocholines [GP01]
PC(2:0/17:2)	0.929699	1.31469	1.90561	0.00553941	0.0283401	up	PC	Glycerophospholipids [GP]	Glycerophosphocholines [GP01]
PC(16:2e/22:6)	0.929463	1.3762	-7.09734	0.0214259	0.0668595	down	PC	Glycerophospholipids [GP]	Glycerophosphocholines [GP01]
PC(16:0e/22:6)	0.92902	1.35911	1.40999	0.00165373	0.0149807	up	PC	Glycerophospholipids [GP]	Glycerophosphocholines [GP01]
PC(3:0/18:4)	0.928095	1.31481	2.9817	0.000141015	0.00513376	up	PC	Glycerophospholipids [GP]	Glycerophosphocholines [GP01]
PC(18:4e/23:0)	0.927759	1.11326	-2.12183	0.0108461	0.0427114	down	PC	Glycerophospholipids [GP]	Glycerophosphocholines [GP01]
TAG(16:0/16:0/16:1)	0.927737	1.26208	-0.727794	0.0211952	0.0663042	stable	TAG	Glycerolipids [GL]	Triradylglycerols [GL03]
TAG(16:1/16:1/17:1)	0.927469	1.35772	3.11851	0.00239836	0.017966	up	TAG	Glycerolipids [GL]	Triradylglycerols [GL03]
DAG(16:0/18:2)	0.927013	1.26202	1.55182	0.00883351	0.036799	up	DAG	Glycerolipids [GL]	Diradylglycerols [GL02]
PC(14:0e/21:2)	0.926407	1.23502	1.81194	0.00319378	0.0203043	up	PC	Glycerophospholipids [GP]	Glycerophosphocholines [GP01]
BMP(18:2/22:6)	0.924769	1.24052	1.78383	0.0260892	0.0753288	up	BMP	Glycerophospholipids [GP]	Glycerophosphoglycerols [GP04]
TAG(17:1/18:2/20:4)	0.924045	1.33957	2.52628	0.00313172	0.0201715	up	TAG	Glycerolipids [GL]	Triradylglycerols [GL03]
CE(17:1)	0.923915	1.37311	2.19592	0.00275525	0.0188508	up	CE	Sterol Lipids [ST]	Sterols [ST01]
TAG(16:0/18:1/18:1)	0.923702	1.34762	3.14053	0.00505426	0.0268044	up	TAG	Glycerolipids [GL]	Triradylglycerols [GL03]
PC(2:0/17:0)	0.922985	1.34982	1.75237	0.00247436	0.0181213	up	PC	Glycerophospholipids [GP]	Glycerophosphocholines [GP01]
PC(14:0e/22:6)	0.922874	1.18602	1.50653	0.0160733	0.0542415	up	PC	Glycerophospholipids [GP]	Glycerophosphocholines [GP01]
PC(18:5e/21:2)	0.922695	1.17724	-1.40886	0.0144558	0.0507875	down	PC	Glycerophospholipids [GP]	Glycerophosphocholines [GP01]
TAG(17:0/17:0/18:1)	0.922047	1.23634	4.52405	0.00277456	0.0188881	up	TAG	Glycerolipids [GL]	Triradylglycerols [GL03]
DAG(18:1/26:1)	0.921623	1.18879	-2.33379	0.022948	0.0697044	down	DAG	Glycerolipids [GL]	Diradylglycerols [GL02]
HexCer/NS(d18:1/24:1)	0.920297	1.24548	-0.861259	0.0229475	0.0697044	stable	Cer	Sphingolipids [SP]	Ceramides [SP02]
PC(2:0/15:0)	0.920104	1.28116	1.43708	0.0089975	0.0374201	up	PC	Glycerophospholipids [GP]	Glycerophosphocholines [GP01]
CE(20:4)	0.919435	1.27112	-2.8214	0.000696445	0.0108663	down	CE	Sterol Lipids [ST]	Sterols [ST01]
PC(14:0e/14:0)	0.919297	1.34875	2.88652	0.00141577	0.0145755	up	PC	Glycerophospholipids [GP]	Glycerophosphocholines [GP01]
TAG(18:0/18:0/18:1)	0.917767	1.35745	1.04389	0.00407612	0.0236471	up	TAG	Glycerolipids [GL]	Triradylglycerols [GL03]
TAG(18:0/18:1/18:1)	0.917117	1.33923	2.09946	0.00376387	0.0226271	up	TAG	Glycerolipids [GL]	Triradylglycerols [GL03]
PC(22:1/26:4)	0.916386	1.12257	-2.56386	0.00413152	0.0239116	down	PC	Glycerophospholipids [GP]	Glycerophosphocholines [GP01]
TAG(17:0/17:0/19:1)	0.916345	1.22562	0.889851	0.0334316	0.0901075	stable	TAG	Glycerolipids [GL]	Triradylglycerols [GL03]
CE(20:3)	0.914008	1.30105	-3.18731	0.000911057	0.0123042	down	CE	Sterol Lipids [ST]	Sterols [ST01]
TAG(15:1/15:1/17:2)	0.913819	1.36401	4.35406	0.00165283	0.0149807	up	TAG	Glycerolipids [GL]	Triradylglycerols [GL03]
TAG(16:0/18:0/18:0)	0.912829	1.06467	1.99848	0.0272676	0.0777482	up	TAG	Glycerolipids [GL]	Triradylglycerols [GL03]
PC(18:0e/26:4)	0.912306	1.12321	-2.48914	0.00763201	0.0338721	down	PC	Glycerophospholipids [GP]	Glycerophosphocholines [GP01]
DAG(16:0/26:0)	0.911872	1.2751	-2.60192	0.00145431	0.0147308	down	DAG	Glycerolipids [GL]	Diradylglycerols [GL02]
CE(16:0)	0.910967	1.35051	-7.92411	8.0891e-07	9.23629e-05	down	CE	Sterol Lipids [ST]	Sterols [ST01]
BMP(20:5/22:6)	0.909552	1.07346	-1.26444	0.0379262	0.0984202	down	BMP	Glycerophospholipids [GP]	Glycerophosphoglycerols [GP04]
PS(16:2/24:4)	0.90811	1.24115	2.09889	0.0114365	0.0439272	up	PS	Glycerophospholipids [GP]	Glycerophosphoserines [GP03]
CE(16:1)	0.907727	1.26404	-3.07927	0.00207273	0.0166348	down	CE	Sterol Lipids [ST]	Sterols [ST01]
PC(15:1/16:2)	0.906945	1.35242	1.06297	0.00719632	0.0326303	up	PC	Glycerophospholipids [GP]	Glycerophosphocholines [GP01]
TAG(18:1/18:1/22:5)	0.906895	1.26272	-2.2146	0.00452225	0.0253004	down	TAG	Glycerolipids [GL]	Triradylglycerols [GL03]
DAG(16:0/26:1)	0.905997	1.16825	-5.87322	0.00215045	0.0169164	down	DAG	Glycerolipids [GL]	Diradylglycerols [GL02]
Cer/NS(d18:1/23:1)	0.904863	1.37165	2.29932	0.000443035	0.009512	up	Cer	Sphingolipids [SP]	Ceramides [SP02]
PC(14:0e/20:2)	0.904544	1.34064	1.43075	0.00309696	0.0200504	up	PC	Glycerophospholipids [GP]	Glycerophosphocholines [GP01]
TAG(18:1/18:1/20:2)	0.903651	1.34653	-8.71737	2.40727e-07	3.77942e-05	down	TAG	Glycerolipids [GL]	Triradylglycerols [GL03]
PC(14:1e/15:1)	0.903176	1.1411	2.92768	0.00261372	0.0185996	up	PC	Glycerophospholipids [GP]	Glycerophosphocholines [GP01]
PC(18:5e/22:6)	0.901616	1.30511	2.45783	0.00588752	0.0292872	up	PC	Glycerophospholipids [GP]	Glycerophosphocholines [GP01]
TAG(16:0/22:5/22:5)	0.901233	1.34571	-1.67525	0.00156681	0.0149139	down	TAG	Glycerolipids [GL]	Triradylglycerols [GL03]
TAG(16:0/18:2/18:2)	0.899582	1.32565	2.87123	0.0116273	0.0443214	up	TAG	Glycerolipids [GL]	Triradylglycerols [GL03]
CE(22:5)	0.899484	1.30594	-3.50074	0.000184405	0.00563277	down	CE	Sterol Lipids [ST]	Sterols [ST01]
BMP(18:1/20:5)	0.898962	1.20422	1.58688	0.0163654	0.0547908	up	BMP	Glycerophospholipids [GP]	Glycerophosphoglycerols [GP04]
TAG(16:0/16:0/21:0)	0.897932	1.34364	2.39648	0.00345425	0.0214249	up	TAG	Glycerolipids [GL]	Triradylglycerols [GL03]
TAG(16:1/16:1/20:5)	0.897021	1.34201	1.97121	0.0131864	0.0482159	up	TAG	Glycerolipids [GL]	Triradylglycerols [GL03]
PC(14:0e/16:0)	0.897008	1.20049	0.897501	0.0367088	0.0960547	stable	PC	Glycerophospholipids [GP]	Glycerophosphocholines [GP01]
TAG(16:0/16:0/18:2)	0.896683	1.34959	3.19536	0.00146193	0.0147485	up	TAG	Glycerolipids [GL]	Triradylglycerols [GL03]
TAG(17:1/19:0/19:0)	0.895533	1.1707	2.81989	0.0058489	0.0292872	up	TAG	Glycerolipids [GL]	Triradylglycerols [GL03]
DAG(16:0/24:0)	0.895356	1.19112	-1.92976	0.004939	0.0265088	down	DAG	Glycerolipids [GL]	Diradylglycerols [GL02]
TAG(18:1/20:4/20:4)	0.895193	1.23042	-1.19187	0.00964106	0.0392518	down	TAG	Glycerolipids [GL]	Triradylglycerols [GL03]
PC(18:4e/15:1)	0.895164	1.27842	2.50457	0.00545318	0.0282372	up	PC	Glycerophospholipids [GP]	Glycerophosphocholines [GP01]
TAG(16:1/16:1/18:3)	0.895073	1.11791	1.60547	0.0159442	0.0540512	up	TAG	Glycerolipids [GL]	Triradylglycerols [GL03]
TAG(15:0/19:0/19:0)	0.894847	1.36762	2.68456	0.00130423	0.0139605	up	TAG	Glycerolipids [GL]	Triradylglycerols [GL03]
TAG(16:0/16:0/18:5)	0.89454	1.08153	1.37794	0.0350948	0.0930921	up	TAG	Glycerolipids [GL]	Triradylglycerols [GL03]
TAG(16:1/18:0/18:0)	0.894523	1.27114	1.4383	0.0115509	0.0440971	up	TAG	Glycerolipids [GL]	Triradylglycerols [GL03]
TAG(18:1/18:1/20:3)	0.894256	1.3707	-1.56267	0.00192154	0.0159304	down	TAG	Glycerolipids [GL]	Triradylglycerols [GL03]
TAG(18:2/18:2/20:4)	0.892641	1.35461	1.42188	0.00254498	0.0184236	up	TAG	Glycerolipids [GL]	Triradylglycerols [GL03]
TAG(16:1/16:1/18:4)	0.892613	1.37448	2.44485	0.00109028	0.0129188	up	TAG	Glycerolipids [GL]	Triradylglycerols [GL03]
CE(22:6)	0.892575	1.28999	-7.83928	6.62882e-06	0.0005947	down	CE	Sterol Lipids [ST]	Sterols [ST01]
PC(14:1e/24:4)	0.892408	1.26332	0.801749	0.0263401	0.0758788	stable	PC	Glycerophospholipids [GP]	Glycerophosphocholines [GP01]
PC(15:1/16:3)	0.890493	1.18888	-1.31598	0.0181175	0.0590256	down	PC	Glycerophospholipids [GP]	Glycerophosphocholines [GP01]
TAG(18:0/18:0/19:1)	0.889995	1.18606	1.8814	0.0233917	0.070625	up	TAG	Glycerolipids [GL]	Triradylglycerols [GL03]
TAG(16:0/16:0/20:5)	0.889849	1.3014	1.13091	0.00585962	0.0292872	up	TAG	Glycerolipids [GL]	Triradylglycerols [GL03]
TAG(18:2/18:3/18:3)	0.889498	1.26893	1.14122	0.0159785	0.054054	up	TAG	Glycerolipids [GL]	Triradylglycerols [GL03]
PC(16:0/16:1)	0.889405	1.35908	-2.66651	0.000174937	0.00559375	down	PC	Glycerophospholipids [GP]	Glycerophosphocholines [GP01]
SM(d14:0/25:1)	0.889301	1.24841	11.4881	1.28693e-06	0.000134699	up	SM	Sphingolipids [SP]	Phosphosphingolipids [SP03]
PC(14:0e/13:1)	0.889086	1.29662	2.58551	0.0064099	0.0309647	up	PC	Glycerophospholipids [GP]	Glycerophosphocholines [GP01]
PC(18:5e/15:1)	0.886808	1.29975	2.56912	0.00634492	0.0308287	up	PC	Glycerophospholipids [GP]	Glycerophosphocholines [GP01]
ACar(22:6)	0.883826	1.2104	-2.18633	0.00196113	0.0161076	down	ACar	Fatty acyls [FA]	Fatty esters [FA07]
TAG(17:0/17:0/21:3)	0.883705	1.3556	2.39065	0.0017151	0.0153869	up	TAG	Glycerolipids [GL]	Triradylglycerols [GL03]
TAG(18:0/18:0/19:0)	0.883551	1.27083	1.49805	0.0125922	0.0466543	up	TAG	Glycerolipids [GL]	Triradylglycerols [GL03]
TAG(17:2/19:0/19:0)	0.883479	1.30823	2.42694	0.00320083	0.0203043	up	TAG	Glycerolipids [GL]	Triradylglycerols [GL03]
TAG(17:1/17:1/18:1)	0.883071	1.35151	4.82097	0.000210223	0.00614047	up	TAG	Glycerolipids [GL]	Triradylglycerols [GL03]
TAG(14:0/21:2/21:2)	0.882913	1.32151	2.16632	0.00654324	0.0310101	up	TAG	Glycerolipids [GL]	Triradylglycerols [GL03]
TAG(13:0/13:0/22:5)	0.882715	1.3473	2.60655	0.00154002	0.014822	up	TAG	Glycerolipids [GL]	Triradylglycerols [GL03]
CE(20:5)	0.88232	1.27891	-2.84666	0.000604106	0.0101015	down	CE	Sterol Lipids [ST]	Sterols [ST01]
TAG(13:1/21:1/21:1)	0.882245	1.32617	2.99295	0.00180486	0.0155068	up	TAG	Glycerolipids [GL]	Triradylglycerols [GL03]
PC(14:0e/16:3)	0.88213	1.34845	2.04361	0.0012099	0.0135789	up	PC	Glycerophospholipids [GP]	Glycerophosphocholines [GP01]
TAG(18:1/18:1/21:2)	0.88194	1.30468	1.72059	0.00645999	0.0310101	up	TAG	Glycerolipids [GL]	Triradylglycerols [GL03]
TAG(16:2/18:1/18:1)	0.881931	1.33597	1.84619	0.00127517	0.0138071	up	TAG	Glycerolipids [GL]	Triradylglycerols [GL03]
TAG(17:1/19:1/19:1)	0.879744	1.27773	2.9848	0.00252903	0.0184236	up	TAG	Glycerolipids [GL]	Triradylglycerols [GL03]
TAG(16:2/16:2/21:3)	0.877557	1.40475	-9.68875	6.76365e-08	1.5951e-05	down	TAG	Glycerolipids [GL]	Triradylglycerols [GL03]
TAG(17:0/22:0/22:0)	0.875997	1.1432	1.5833	0.0316898	0.086621	up	TAG	Glycerolipids [GL]	Triradylglycerols [GL03]
TAG(18:1/22:1/22:1)	0.875997	1.3334	1.06264	0.00937372	0.0385855	up	TAG	Glycerolipids [GL]	Triradylglycerols [GL03]
TAG(19:1/22:3/22:3)	0.875997	1.19528	-1.54448	0.0058688	0.0292872	down	TAG	Glycerolipids [GL]	Triradylglycerols [GL03]
TAG(17:0/22:1/22:1)	0.875997	1.37646	2.53842	0.00203139	0.0164079	up	TAG	Glycerolipids [GL]	Triradylglycerols [GL03]
TAG(15:1/22:1/22:1)	0.875997	1.23792	1.8438	0.0170372	0.0560176	up	TAG	Glycerolipids [GL]	Triradylglycerols [GL03]
TAG(19:1/22:2/22:2)	0.875997	1.32148	1.94091	0.0056959	0.028847	up	TAG	Glycerolipids [GL]	Triradylglycerols [GL03]
TAG(13:1/20:3/20:3)	0.875997	1.24619	-5.52268	2.46485e-05	0.00171992	down	TAG	Glycerolipids [GL]	Triradylglycerols [GL03]
TAG(12:0/12:0/22:3)	0.875997	1.34261	3.00413	0.0195811	0.0626353	up	TAG	Glycerolipids [GL]	Triradylglycerols [GL03]
TAG(13:0/20:2/20:2)	0.875997	1.17568	2.83186	0.00288005	0.0191745	up	TAG	Glycerolipids [GL]	Triradylglycerols [GL03]
TAG(13:0/20:3/20:3)	0.875997	1.24834	-1.28657	0.00609895	0.0298646	down	TAG	Glycerolipids [GL]	Triradylglycerols [GL03]
TAG(12:1/21:2/21:2)	0.875997	1.36018	3.45869	0.00126623	0.0137696	up	TAG	Glycerolipids [GL]	Triradylglycerols [GL03]
TAG(13:1/18:1/18:1)	0.875997	1.23862	-0.728511	0.0366378	0.0960547	stable	TAG	Glycerolipids [GL]	Triradylglycerols [GL03]
TAG(12:0/12:0/22:4)	0.875997	1.241	1.33143	0.0228791	0.0697044	up	TAG	Glycerolipids [GL]	Triradylglycerols [GL03]
TAG(13:0/18:4/18:4)	0.875997	1.20039	-1.33935	0.0182582	0.0591801	down	TAG	Glycerolipids [GL]	Triradylglycerols [GL03]
TAG(13:1/18:4/18:4)	0.875997	1.25669	-1.33631	0.00696661	0.0320515	down	TAG	Glycerolipids [GL]	Triradylglycerols [GL03]
TAG(12:0/12:0/17:1)	0.875997	1.3865	2.38342	0.000972711	0.0124552	up	TAG	Glycerolipids [GL]	Triradylglycerols [GL03]
TAG(14:2/14:2/19:5)	0.875997	1.21742	-1.21062	0.0150519	0.0520805	down	TAG	Glycerolipids [GL]	Triradylglycerols [GL03]
TAG(12:0/12:0/16:4)	0.875997	1.35681	6.06299	0.0214903	0.0668943	up	TAG	Glycerolipids [GL]	Triradylglycerols [GL03]
TAG(12:1/12:1/22:6)	0.875997	1.36924	-0.98749	0.00654545	0.0310101	stable	TAG	Glycerolipids [GL]	Triradylglycerols [GL03]
TAG(15:3/18:5/18:5)	0.875997	1.16708	2.45729	0.0117228	0.0445502	up	TAG	Glycerolipids [GL]	Triradylglycerols [GL03]
DAG(24:0/18:1)	0.873331	1.13906	-1.93064	0.00795594	0.034517	down	DAG	Glycerolipids [GL]	Diradylglycerols [GL02]
TAG(17:1/17:1/19:2)	0.870796	1.36136	2.57409	0.00191492	0.0159304	up	TAG	Glycerolipids [GL]	Triradylglycerols [GL03]
TAG(18:3/19:2/20:2)	0.861285	1.29028	1.52888	0.012154	0.0455007	up	TAG	Glycerolipids [GL]	Triradylglycerols [GL03]
DAG(14:0/18:2)	0.85704	1.04357	1.41448	0.0210767	0.0661807	up	DAG	Glycerolipids [GL]	Diradylglycerols [GL02]
PC(14:1e/22:6)	0.851999	1.36863	2.75192	0.000997469	0.0125282	up	PC	Glycerophospholipids [GP]	Glycerophosphocholines [GP01]
PS(7:0/26:1)	0.848613	1.26264	1.32364	0.0091589	0.0380283	up	PS	Glycerophospholipids [GP]	Glycerophosphoserines [GP03]
TAG(18:2/18:2/22:6)	0.844496	1.35795	2.17799	0.00469927	0.0257742	up	TAG	Glycerolipids [GL]	Triradylglycerols [GL03]
PC(2:0/17:1)	0.842653	1.28582	1.67517	0.00846852	0.0356928	up	PC	Glycerophospholipids [GP]	Glycerophosphocholines [GP01]
TAG(16:1/18:1/19:2)	0.84077	1.36095	2.59195	0.001493	0.014822	up	TAG	Glycerolipids [GL]	Triradylglycerols [GL03]
PC(27:0/19:2)	0.8394	1.11927	-1.11935	0.0308403	0.0852146	down	PC	Glycerophospholipids [GP]	Glycerophosphocholines [GP01]
TAG(15:1/15:1/16:1)	0.832912	1.38222	3.8557	0.000157841	0.00528661	up	TAG	Glycerolipids [GL]	Triradylglycerols [GL03]
PS(17:0/22:6)	0.827413	1.15472	-1.94803	0.0111746	0.0432913	down	PS	Glycerophospholipids [GP]	Glycerophosphoserines [GP03]
TAG(18:2/20:4/22:5)	0.8248	1.28526	1.71335	0.0138219	0.0492491	up	TAG	Glycerolipids [GL]	Triradylglycerols [GL03]
DAG(16:0/20:3)	0.818933	1.374	2.70895	0.000805094	0.0116322	up	DAG	Glycerolipids [GL]	Diradylglycerols [GL02]
PE(3:0/20:4)	0.810153	1.16074	-1.21417	0.0262062	0.0755799	down	PE	Glycerophospholipids [GP]	Glycerophosphoethanolamines [GP02]
HexCer/NS(d18:1/20:0)	0.808398	1.34909	2.22013	0.00162842	0.0149807	up	Cer	Sphingolipids [SP]	Ceramides [SP02]
HexCer/NS(d18:1/18:1)	0.795897	1.36434	9.68304	2.02628e-07	3.39335e-05	up	Cer	Sphingolipids [SP]	Ceramides [SP02]
TAG(17:1/19:2/19:2)	0.795013	1.37849	2.75626	0.000673565	0.0107618	up	TAG	Glycerolipids [GL]	Triradylglycerols [GL03]
PC(14:1/20:4)	0.78813	1.37413	-1.28708	0.00190279	0.0159304	down	PC	Glycerophospholipids [GP]	Glycerophosphocholines [GP01]
TAG(14:1/19:0/20:1)	0.786432	1.22697	0.975087	0.0238879	0.0714243	stable	TAG	Glycerolipids [GL]	Triradylglycerols [GL03]
DAG(16:0/18:3)	0.785761	1.2234	2.1935	0.00978532	0.0397401	up	DAG	Glycerolipids [GL]	Diradylglycerols [GL02]
LPC(20:0)	0.778712	1.30398	2.76599	0.0024024	0.017966	up	PC	Glycerophospholipids [GP]	Glycerophosphocholines [GP01]
TAG(18:1/18:2/20:2)	0.777869	1.36262	2.43379	0.00286605	0.0191477	up	TAG	Glycerolipids [GL]	Triradylglycerols [GL03]
Cer/NS(d21:3/42:2)	0.770968	1.3922	5.95428	0.000926863	0.0124507	up	Cer	Sphingolipids [SP]	Ceramides [SP02]
Cer/NS(d21:3/36:2)	0.770968	1.36462	2.30724	0.00231105	0.0175681	up	Cer	Sphingolipids [SP]	Ceramides [SP02]
TAG(18:1/18:2/18:2)	0.765469	1.17464	4.13509	0.00640047	0.0309647	up	TAG	Glycerolipids [GL]	Triradylglycerols [GL03]
TAG(16:0/16:0/20:1)	0.760719	1.37576	2.92483	0.00103818	0.0126784	up	TAG	Glycerolipids [GL]	Triradylglycerols [GL03]
HexCer/NS(d21:3/28:0)	0.757822	1.39709	2.76217	0.000572414	0.00996936	up	Cer	Sphingolipids [SP]	Ceramides [SP02]
HexCer/NS(d21:3/30:1)	0.757822	1.38421	10.8108	6.01308e-08	1.5951e-05	up	Cer	Sphingolipids [SP]	Ceramides [SP02]
HexCer/NS(d21:3/36:1)	0.757822	1.11473	1.26135	0.021174	0.0663042	up	Cer	Sphingolipids [SP]	Ceramides [SP02]
TAG(17:1/18:2/18:2)	0.756361	1.38387	2.70769	0.00121086	0.0135789	up	TAG	Glycerolipids [GL]	Triradylglycerols [GL03]
TAG(17:0/18:1/20:0)	0.750527	1.32611	1.79684	0.00553088	0.0283401	up	TAG	Glycerolipids [GL]	Triradylglycerols [GL03]
PC(22:3e/26:4)	0.733027	1.31166	3.32965	0.0327266	0.0883971	up	PC	Glycerophospholipids [GP]	Glycerophosphocholines [GP01]
LPE(20:5)	0.732922	1.27574	1.48274	0.0145959	0.0511431	up	PE	Glycerophospholipids [GP]	Glycerophosphoethanolamines [GP02]
TAG(16:1/18:1/20:3)	0.728657	1.11032	2.58605	0.0185909	0.0597955	up	TAG	Glycerolipids [GL]	Triradylglycerols [GL03]
PE(5:0/16:4)	0.720443	1.24255	-1.06044	0.0150119	0.0520135	down	PE	Glycerophospholipids [GP]	Glycerophosphoethanolamines [GP02]
TAG(17:1/18:1/20:3)	0.716456	1.23007	1.48455	0.0232801	0.0703725	up	TAG	Glycerolipids [GL]	Triradylglycerols [GL03]
PC(14:1e/18:5)	0.713377	1.38602	1.68839	0.00125311	0.0137459	up	PC	Glycerophospholipids [GP]	Glycerophosphocholines [GP01]
DAG(17:0/18:2)	0.711027	1.25499	1.3091	0.0271928	0.0776232	up	DAG	Glycerolipids [GL]	Diradylglycerols [GL02]
PC(18:5/22:6)	0.696099	1.20231	6.06485	0.00226622	0.0173559	up	PC	Glycerophospholipids [GP]	Glycerophosphocholines [GP01]
PC(13:0/22:6)	0.696041	1.36692	-1.48101	0.00120764	0.0135789	down	PC	Glycerophospholipids [GP]	Glycerophosphocholines [GP01]
PS(13:1/24:4)	0.693399	1.1505	1.81152	0.0303341	0.0841052	up	PS	Glycerophospholipids [GP]	Glycerophosphoserines [GP03]
TAG(16:1/20:1/20:1)	0.689597	1.31748	1.92822	0.00649869	0.0310101	up	TAG	Glycerolipids [GL]	Triradylglycerols [GL03]
TAG(14:0/14:0/16:0)	0.670548	1.37713	2.93325	0.00174034	0.0155026	up	TAG	Glycerolipids [GL]	Triradylglycerols [GL03]
ACar(25:1)	0.665277	1.29547	1.92356	0.00494929	0.0265088	up	ACar	Fatty acyls [FA]	Fatty esters [FA07]
TAG(12:0/21:0/22:7)	0.654165	1.20476	1.75049	0.00823501	0.0352127	up	TAG	Glycerolipids [GL]	Triradylglycerols [GL03]
TAG(16:1/17:1/20:1)	0.654148	1.29711	2.24815	0.00780373	0.0342709	up	TAG	Glycerolipids [GL]	Triradylglycerols [GL03]
TAG(16:1/19:0/20:1)	0.654118	1.34971	2.42221	0.00233325	0.017654	up	TAG	Glycerolipids [GL]	Triradylglycerols [GL03]
TAG(17:2/18:3/22:6)	0.654092	1.29404	2.45277	0.00532497	0.0278673	up	TAG	Glycerolipids [GL]	Triradylglycerols [GL03]
TAG(18:0/18:1/20:3)	0.654059	1.2977	1.73043	0.0113071	0.043497	up	TAG	Glycerolipids [GL]	Triradylglycerols [GL03]
TAG(17:2/21:0/22:0)	0.654027	1.36935	2.20637	0.000647127	0.0104876	up	TAG	Glycerolipids [GL]	Triradylglycerols [GL03]
TAG(18:3/20:1/20:2)	0.65402	1.32124	3.02412	0.00158738	0.0149139	up	TAG	Glycerolipids [GL]	Triradylglycerols [GL03]
TAG(16:1/16:2/18:0)	0.653967	1.38807	3.32361	0.000459599	0.00962093	up	TAG	Glycerolipids [GL]	Triradylglycerols [GL03]
TAG(15:2/20:2/21:0)	0.653715	1.32829	1.6612	0.0075783	0.033753	up	TAG	Glycerolipids [GL]	Triradylglycerols [GL03]
TAG(17:1/18:0/18:1)	0.653496	1.30419	3.05283	0.00581852	0.0292617	up	TAG	Glycerolipids [GL]	Triradylglycerols [GL03]
TAG(19:2/19:5/20:0)	0.652722	1.21033	1.75244	0.0108877	0.0427114	up	TAG	Glycerolipids [GL]	Triradylglycerols [GL03]
TAG(14:1/18:1/21:0)	0.65229	1.37282	2.76777	0.000556361	0.00996936	up	TAG	Glycerolipids [GL]	Triradylglycerols [GL03]
TAG(15:0/18:1/20:0)	0.652265	1.37516	2.82269	0.0020268	0.0164079	up	TAG	Glycerolipids [GL]	Triradylglycerols [GL03]
TAG(14:0/16:0/16:0)	0.652234	1.33092	1.6831	0.00496745	0.0265494	up	TAG	Glycerolipids [GL]	Triradylglycerols [GL03]
TAG(15:2/20:0/21:0)	0.652106	1.32354	1.90438	0.00594432	0.029473	up	TAG	Glycerolipids [GL]	Triradylglycerols [GL03]
DGTS(16:0/16:0)	0.651515	1.31537	-11.1588	4.21989e-07	5.30018e-05	down	DGTS	Glycerolipids [GL]	Diradylglycerols [GL02]
TAG(17:3/20:0/21:0)	0.651417	1.24464	1.48818	0.0195543	0.0626353	up	TAG	Glycerolipids [GL]	Triradylglycerols [GL03]
TAG(17:2/17:3/22:0)	0.65121	1.27285	1.51501	0.0135378	0.0487559	up	TAG	Glycerolipids [GL]	Triradylglycerols [GL03]
DGTS(8:0/26:1)	0.65055	1.33428	1.76425	0.00628349	0.0306488	up	DGTS	Glycerolipids [GL]	Diradylglycerols [GL02]
PC(21:1/20:5)	0.649891	1.07506	-1.4478	0.0249989	0.0731902	down	PC	Glycerophospholipids [GP]	Glycerophosphocholines [GP01]
TAG(18:0/18:3/20:2)	0.649812	1.16135	1.64872	0.0214666	0.0668943	up	TAG	Glycerolipids [GL]	Triradylglycerols [GL03]
TAG(14:0/17:0/20:1)	0.649536	1.27938	1.57227	0.0141643	0.0502166	up	TAG	Glycerolipids [GL]	Triradylglycerols [GL03]
TAG(18:1/18:4/20:5)	0.649144	1.38924	3.29391	0.000844509	0.0118466	up	TAG	Glycerolipids [GL]	Triradylglycerols [GL03]
TAG(16:1/17:1/19:0)	0.648451	1.35471	2.20916	0.00304228	0.0199016	up	TAG	Glycerolipids [GL]	Triradylglycerols [GL03]
TAG(16:1/17:0/21:0)	0.648162	1.34306	2.00932	0.00458397	0.0254303	up	TAG	Glycerolipids [GL]	Triradylglycerols [GL03]
TAG(16:2/20:1/21:0)	0.648109	1.36923	2.64506	0.00293823	0.0193216	up	TAG	Glycerolipids [GL]	Triradylglycerols [GL03]
TAG(15:1/16:1/18:0)	0.648064	1.35997	2.80272	0.001521	0.014822	up	TAG	Glycerolipids [GL]	Triradylglycerols [GL03]
TAG(13:1/18:1/18:2)	0.647629	1.08685	3.28318	0.0111838	0.0432913	up	TAG	Glycerolipids [GL]	Triradylglycerols [GL03]
TAG(15:1/16:1/17:2)	0.647258	1.09113	2.90566	0.00246994	0.0181213	up	TAG	Glycerolipids [GL]	Triradylglycerols [GL03]
TAG(14:1/15:1/21:0)	0.647179	1.36737	2.46963	0.00177198	0.0155068	up	TAG	Glycerolipids [GL]	Triradylglycerols [GL03]
HexCer/NS(d21:3/32:1)	0.644914	1.28695	-9.22886	1.87338e-06	0.000180997	down	Cer	Sphingolipids [SP]	Ceramides [SP02]
TAG(15:0/17:0/20:1)	0.641196	1.17619	1.53969	0.0276483	0.0785662	up	TAG	Glycerolipids [GL]	Triradylglycerols [GL03]
TAG(16:0/16:2/18:2)	0.640142	1.39199	4.46035	0.00012439	0.00488232	up	TAG	Glycerolipids [GL]	Triradylglycerols [GL03]
TAG(16:0/19:1/20:0)	0.639592	1.29082	2.23344	0.0112706	0.0434228	up	TAG	Glycerolipids [GL]	Triradylglycerols [GL03]
TAG(17:1/18:1/20:0)	0.635996	1.18014	2.48747	0.00523596	0.0275162	up	TAG	Glycerolipids [GL]	Triradylglycerols [GL03]
TAG(18:0/18:1/22:3)	0.635634	1.24254	1.45817	0.0242399	0.0720599	up	TAG	Glycerolipids [GL]	Triradylglycerols [GL03]
DAG(18:1/18:3)	0.634811	1.28389	3.70778	0.0147944	0.0516161	up	DAG	Glycerolipids [GL]	Diradylglycerols [GL02]
DAG(16:0/20:5)	0.634448	1.26485	1.05705	0.0153495	0.0526748	up	DAG	Glycerolipids [GL]	Diradylglycerols [GL02]
TAG(18:0/19:0/21:1)	0.634151	1.34663	2.1684	0.00265107	0.0186816	up	TAG	Glycerolipids [GL]	Triradylglycerols [GL03]
TAG(17:0/17:1/20:1)	0.633895	1.34607	2.42638	0.00582439	0.0292617	up	TAG	Glycerolipids [GL]	Triradylglycerols [GL03]
DAG(18:1/20:5)	0.62895	1.26832	1.01278	0.0230653	0.0699757	up	DAG	Glycerolipids [GL]	Diradylglycerols [GL02]
TAG(15:1/17:2/22:1)	0.627441	1.3915	2.937	0.00037673	0.00852564	up	TAG	Glycerolipids [GL]	Triradylglycerols [GL03]
DGTS(24:0/24:0)	0.622996	1.36063	3.3099	0.00068642	0.0108446	up	DGTS	Glycerolipids [GL]	Diradylglycerols [GL02]
DGTS(23:0/23:0)	0.622996	1.33391	2.16173	0.00358728	0.0220324	up	DGTS	Glycerolipids [GL]	Diradylglycerols [GL02]
DAG(18:0/20:5)	0.622644	1.16742	1.12708	0.0358943	0.0948124	up	DAG	Glycerolipids [GL]	Diradylglycerols [GL02]
TAG(15:1/18:1/21:0)	0.621233	1.3695	2.28196	0.00165522	0.0149807	up	TAG	Glycerolipids [GL]	Triradylglycerols [GL03]
TAG(16:0/17:2/18:2)	0.620428	1.23372	1.46198	0.00659225	0.0310107	up	TAG	Glycerolipids [GL]	Triradylglycerols [GL03]
TAG(15:2/16:1/20:4)	0.619952	1.30333	0.643582	0.0344774	0.0920339	stable	TAG	Glycerolipids [GL]	Triradylglycerols [GL03]
PC(18:5e/13:1)	0.619707	1.20703	1.25227	0.0295534	0.0826705	up	PC	Glycerophospholipids [GP]	Glycerophosphocholines [GP01]
TAG(14:1/16:1/18:0)	0.618273	1.36838	2.81852	0.00105382	0.0127603	up	TAG	Glycerolipids [GL]	Triradylglycerols [GL03]
TAG(12:3/21:4/22:5)	0.617732	1.20864	2.07894	0.00816054	0.0352127	up	TAG	Glycerolipids [GL]	Triradylglycerols [GL03]
TAG(17:0/17:3/20:0)	0.616674	1.27827	3.7884	0.000343824	0.00814797	up	TAG	Glycerolipids [GL]	Triradylglycerols [GL03]
ACar(16:5)	0.616297	1.03615	8.55274	0.000311903	0.007835	up	ACar	Fatty acyls [FA]	Fatty esters [FA07]
DAG(18:2/22:5)	0.613568	1.19442	0.846719	0.0384568	0.0990806	stable	DAG	Glycerolipids [GL]	Diradylglycerols [GL02]
TAG(15:0/16:0/16:0)	0.606807	1.37114	2.50789	0.00138696	0.0143969	up	TAG	Glycerolipids [GL]	Triradylglycerols [GL03]
TAG(14:0/15:0/16:0)	0.605207	1.35799	1.99105	0.00271421	0.0188345	up	TAG	Glycerolipids [GL]	Triradylglycerols [GL03]
DGTS(5:0/24:0)	0.604619	1.28935	2.01757	0.0056061	0.0285768	up	DGTS	Glycerolipids [GL]	Diradylglycerols [GL02]
DAG(18:1/22:6)	0.601394	1.34102	-1.17219	0.0039993	0.0233092	down	DAG	Glycerolipids [GL]	Diradylglycerols [GL02]
PC(21:0/20:4)	0.601035	1.06591	-1.24972	0.0387493	0.0996358	down	PC	Glycerophospholipids [GP]	Glycerophosphocholines [GP01]
DAG(16:0/22:6)	0.594244	1.16526	-1.31912	0.0132171	0.048258	down	DAG	Glycerolipids [GL]	Diradylglycerols [GL02]
TAG(16:2/20:0/20:1)	0.592985	1.38197	3.54437	0.00025127	0.00686077	up	TAG	Glycerolipids [GL]	Triradylglycerols [GL03]
SM(d14:3/29:1)	0.592975	1.38734	3.17434	0.00137367	0.0143181	up	SM	Sphingolipids [SP]	Phosphosphingolipids [SP03]
ACar(21:3)	0.587156	1.27059	1.66782	0.0136015	0.0487559	up	ACar	Fatty acyls [FA]	Fatty esters [FA07]
ACar(15:3)	0.587156	1.26216	1.28392	0.0127591	0.0472032	up	ACar	Fatty acyls [FA]	Fatty esters [FA07]
TAG(14:2/20:4/20:5)	0.582763	1.13215	1.6641	0.0159881	0.054054	up	TAG	Glycerolipids [GL]	Triradylglycerols [GL03]
TAG(16:0/16:0/17:1)	0.577147	1.36842	2.5115	0.00289806	0.0191745	up	TAG	Glycerolipids [GL]	Triradylglycerols [GL03]
DAG(18:1/22:4)	0.575122	1.38457	3.26109	0.00014756	0.00517183	up	DAG	Glycerolipids [GL]	Diradylglycerols [GL02]
DAG(18:2/20:4)	0.572794	1.3295	1.38477	0.00644012	0.0309915	up	DAG	Glycerolipids [GL]	Diradylglycerols [GL02]
DGTS(5:0/26:1)	0.568833	1.41048	10.0477	3.92356e-08	1.5951e-05	up	DGTS	Glycerolipids [GL]	Diradylglycerols [GL02]
TAG(15:2/18:1/18:1)	0.554922	1.12676	2.58691	0.00714325	0.0324482	up	TAG	Glycerolipids [GL]	Triradylglycerols [GL03]
TAG(14:1/18:0/20:1)	0.550742	1.40142	3.5694	9.95944e-05	0.00462592	up	TAG	Glycerolipids [GL]	Triradylglycerols [GL03]
DGTS(15:0/22:1)	0.539302	1.32735	6.90272	0.00568922	0.028847	up	DGTS	Glycerolipids [GL]	Diradylglycerols [GL02]
TAG(16:0/16:0/17:0)	0.531094	1.36682	2.52094	0.00268931	0.0188177	up	TAG	Glycerolipids [GL]	Triradylglycerols [GL03]
TAG(14:0/16:0/18:1)	0.524131	1.33599	2.07083	0.00421375	0.0239116	up	TAG	Glycerolipids [GL]	Triradylglycerols [GL03]
TAG(17:0/18:2/21:0)	0.521809	1.39122	3.0593	0.000472484	0.0097119	up	TAG	Glycerolipids [GL]	Triradylglycerols [GL03]
DGTS(6:0/26:1)	0.521062	1.3739	2.3011	0.000954659	0.0124552	up	DGTS	Glycerolipids [GL]	Diradylglycerols [GL02]
DGTS(20:3/26:4)	0.520779	1.39688	4.16543	0.00107663	0.0128633	up	DGTS	Glycerolipids [GL]	Diradylglycerols [GL02]
DGTS(26:1/22:2)	0.520712	1.38723	3.40337	1.54984e-05	0.00121663	up	DGTS	Glycerolipids [GL]	Diradylglycerols [GL02]
DGTS(21:0/22:1)	0.520208	1.29584	4.56161	0.0077805	0.0342527	up	DGTS	Glycerolipids [GL]	Diradylglycerols [GL02]
DGTS(23:0/22:1)	0.519654	1.37349	5.69883	0.0246467	0.0726342	up	DGTS	Glycerolipids [GL]	Diradylglycerols [GL02]
TAG(12:0/20:0/20:0)	0.514833	1.33166	1.98659	0.0059603	0.029473	up	TAG	Glycerolipids [GL]	Triradylglycerols [GL03]
DGTS(19:0/26:1)	0.513621	1.35383	1.95626	0.0025684	0.0185397	up	DGTS	Glycerolipids [GL]	Diradylglycerols [GL02]
TAG(15:0/16:0/17:0)	0.513527	1.35864	3.76464	0.00338897	0.0211768	up	TAG	Glycerolipids [GL]	Triradylglycerols [GL03]
DGTS(7:0/24:0)	0.512504	1.36461	5.39661	0.00081581	0.0116322	up	DGTS	Glycerolipids [GL]	Diradylglycerols [GL02]
TAG(14:2/20:0/20:0)	0.510578	1.36739	3.59154	0.00242503	0.0180762	up	TAG	Glycerolipids [GL]	Triradylglycerols [GL03]
DGTS(22:0/23:0)	0.50659	1.30498	2.97762	0.00365157	0.0222271	up	DGTS	Glycerolipids [GL]	Diradylglycerols [GL02]
DGTS(11:0/16:0)	0.504848	1.10968	1.41133	0.0308699	0.0852146	up	DGTS	Glycerolipids [GL]	Diradylglycerols [GL02]
DGTS(19:0/24:0)	0.504309	1.36431	1.75455	0.00307669	0.0199707	up	DGTS	Glycerolipids [GL]	Diradylglycerols [GL02]
TAG(16:0/17:0/18:0)	0.500792	1.37637	2.5848	0.00151412	0.014822	up	TAG	Glycerolipids [GL]	Triradylglycerols [GL03]
DGTS(20:0/27:0)	0.500687	1.3751	2.63557	0.00153987	0.014822	up	DGTS	Glycerolipids [GL]	Diradylglycerols [GL02]
DGTS(20:2/26:4)	0.500687	1.1958	2.36289	0.00861074	0.0361709	up	DGTS	Glycerolipids [GL]	Diradylglycerols [GL02]
DGTS(18:0/27:0)	0.500687	1.37731	2.98723	0.000986326	0.0124552	up	DGTS	Glycerolipids [GL]	Diradylglycerols [GL02]
DGTS(26:1/26:2)	0.500687	1.04734	1.74504	0.0229045	0.0697044	up	DGTS	Glycerolipids [GL]	Diradylglycerols [GL02]
DGTS(19:2/26:4)	0.500687	1.27682	3.08014	0.000985265	0.0124552	up	DGTS	Glycerolipids [GL]	Diradylglycerols [GL02]
DGTS(27:0/18:2)	0.500687	1.12505	7.21218	3.95603e-05	0.00236608	up	DGTS	Glycerolipids [GL]	Diradylglycerols [GL02]
DGTS(27:0/16:1)	0.500687	1.36084	6.52543	0.000575461	0.00996936	up	DGTS	Glycerolipids [GL]	Diradylglycerols [GL02]
DGTS(27:0/22:5)	0.500687	1.38128	9.85724	1.10686e-07	1.98603e-05	up	DGTS	Glycerolipids [GL]	Diradylglycerols [GL02]
DGTS(27:0/22:6)	0.500687	1.37566	10.9154	7.61989e-08	1.5951e-05	up	DGTS	Glycerolipids [GL]	Diradylglycerols [GL02]
DGTS(27:0/20:3)	0.500687	1.27431	9.08574	1.26504e-06	0.000134699	up	DGTS	Glycerolipids [GL]	Diradylglycerols [GL02]
DGTS(27:0/20:4)	0.500687	1.2938	4.14782	0.0010064	0.0125463	up	DGTS	Glycerolipids [GL]	Diradylglycerols [GL02]
DGTS(17:0/22:6)	0.500687	1.30693	4.51129	0.029746	0.083004	up	DGTS	Glycerolipids [GL]	Diradylglycerols [GL02]
DGTS(4:0/27:0)	0.500687	1.38536	5.38169	6.26956e-05	0.00357935	up	DGTS	Glycerolipids [GL]	Diradylglycerols [GL02]
DGTS(13:1/22:6)	0.500687	1.39228	3.28076	0.000177479	0.00559375	up	DGTS	Glycerolipids [GL]	Diradylglycerols [GL02]
DGTS(3:0/26:4)	0.500687	1.32098	1.42451	0.00739495	0.0331716	up	DGTS	Glycerolipids [GL]	Diradylglycerols [GL02]
DGTS(16:4/20:5)	0.500687	1.29658	-1.48763	0.0038545	0.0230425	down	DGTS	Glycerolipids [GL]	Diradylglycerols [GL02]
TAG(15:1/16:0/16:0)	0.494649	1.37374	2.57188	0.00124822	0.0137459	up	TAG	Glycerolipids [GL]	Triradylglycerols [GL03]
TAG(15:0/16:0/18:1)	0.451118	1.39372	3.04202	0.000397726	0.00876392	up	TAG	Glycerolipids [GL]	Triradylglycerols [GL03]
TAG(15:0/18:1/18:1)	0.446027	1.38396	2.8684	0.00112093	0.0131611	up	TAG	Glycerolipids [GL]	Triradylglycerols [GL03]
HexCer/NS(d21:3/35:0)	0.445468	1.2802	2.32018	0.00340894	0.0212488	up	Cer	Sphingolipids [SP]	Ceramides [SP02]
TAG(16:0/17:1/18:0)	0.445358	1.37541	3.64592	0.000228784	0.00642425	up	TAG	Glycerolipids [GL]	Triradylglycerols [GL03]
PC(27:0/16:4)	0.443231	1.09073	-1.75536	0.0152942	0.052557	down	PC	Glycerophospholipids [GP]	Glycerophosphocholines [GP01]
TAG(14:0/14:0/16:1)	0.435785	1.36355	2.81151	0.0017898	0.0155068	up	TAG	Glycerolipids [GL]	Triradylglycerols [GL03]
TAG(14:0/16:0/16:1)	0.435303	1.34691	2.36628	0.00234722	0.0177063	up	TAG	Glycerolipids [GL]	Triradylglycerols [GL03]
TAG(14:0/14:0/15:0)	0.429926	1.36989	2.2803	0.0016604	0.0149807	up	TAG	Glycerolipids [GL]	Triradylglycerols [GL03]
TAG(16:0/16:1/18:1)	0.422538	1.37368	3.0179	0.00120697	0.0135789	up	TAG	Glycerolipids [GL]	Triradylglycerols [GL03]
Cer/NS(d18:1/26:2)	0.41368	1.32006	-1.06979	0.00490232	0.0264553	down	Cer	Sphingolipids [SP]	Ceramides [SP02]
TAG(16:0/17:1/18:1)	0.411129	1.38652	3.1658	0.000375088	0.00852564	up	TAG	Glycerolipids [GL]	Triradylglycerols [GL03]
TAG(17:0/18:0/18:0)	0.409321	1.35942	2.65541	0.00276158	0.0188508	up	TAG	Glycerolipids [GL]	Triradylglycerols [GL03]
TAG(14:0/14:1/16:0)	0.404221	1.37728	4.31986	0.000520168	0.00989895	up	TAG	Glycerolipids [GL]	Triradylglycerols [GL03]
Cer/NS(d18:1/19:0)	0.397183	1.38659	3.56048	0.000366614	0.00852564	up	Cer	Sphingolipids [SP]	Ceramides [SP02]
TAG(16:0/17:0/18:1)	0.384655	1.38022	2.66415	0.00149087	0.014822	up	TAG	Glycerolipids [GL]	Triradylglycerols [GL03]
TAG(17:1/18:0/18:0)	0.381319	1.36282	2.64249	0.00205475	0.0165434	up	TAG	Glycerolipids [GL]	Triradylglycerols [GL03]
TAG(14:1/20:0/20:0)	0.37754	1.34822	2.9089	0.00103678	0.0126784	up	TAG	Glycerolipids [GL]	Triradylglycerols [GL03]
TAG(18:1/18:1/20:1)	0.374698	1.31298	1.77269	0.00817381	0.0352127	up	TAG	Glycerolipids [GL]	Triradylglycerols [GL03]
TAG(14:0/16:1/16:1)	0.3705	1.36966	3.29623	0.000856213	0.0118829	up	TAG	Glycerolipids [GL]	Triradylglycerols [GL03]
PE(20:2/26:4)	0.366329	1.15427	-2.17194	0.00499662	0.0266486	down	PE	Glycerophospholipids [GP]	Glycerophosphoethanolamines [GP02]
PS(17:1/18:1)	0.35659	1.38897	-2.57006	9.09335e-05	0.0045685	down	PS	Glycerophospholipids [GP]	Glycerophosphoserines [GP03]

## Sheet: Table S6
Supplementary Table S6. siRNA used in this study.
Genes	Forward primer 5'-3'	Reverse primer 5'-3'
siRNA-RNF123-1	GAAUGUGACCACAACGAA	AUUCGUUGUGGUCACAUUC
siRNA-RNF123-2	GGACUACGAGGUACAAGAU	AUCUUGUACCUCGUAGUCC
siRNA-PCAF-1	CGAUGGAAUUAAUCAACGA	UCGUUGAUUAAUUCCAUCG
siRNA-PCAF-2	GGAUACAAAGAGAACUACA	UGUAGUUCUCUUUGUAUCC

## Sheet: Table S7
Supplementary Table S7. Primers used in RT-PCR and qPCR assays.
Assays	Genes	Forward primer 5'-3'	Reverse primer 5'-3'
RT-PCR	ALDOA	GGGAAGAAGGAGAACCTGAAGGC	TCGTCTCTAACCACGCCTATTAAGCG
	ALDOA-Intron	GCGAGCCCTGGTAAGGATAGG	CTGTTGGCCTAAGCAGGGAGA
	DGKZ	CAGAGATCCTTGATGCGGTGGAG	CTGCTTGGTGCAAACAGGTCTC
	DGKZ-Intron	TGCGGTGGAGGAAAAGTAAGTATCT	CCTCCACGATGTAGTGGCAGATG
	GALE	GGAGTTTGAGGAGATGGACATTTTGG	ATGGTCCCGGTCAGGTTAACTC
	GALE-Intron	CGTCTCTTCAAAAAGGTGGGTGC	CGCCATAAAGCTGTACTGCAGG
	GAPDH	CGAGATCCCTCCAAAATCAAGTGG	AAAGTTGTCATGGATGACCTTGGC
	GAPDH-lntron	CTCTTTCTTTGCAGCAATGCCTCC	GAGAAGGCTGGGGTGAGTGC
	GPAT2	CCTTGCCAGGGCTGTGGTCCAGGC	CCACAGCCCCAGGGGGGCCG
	GPAT2-lntron	TAGACCATGTGAGAATGTGAGACCTTC	GAGGCCTGCAAGGAGGGAAAG
	GSS	AGGATGACTTTACCGCTCGTCTC	TGATTTCGATCTGTTTCAGGGCTG
	GSS-lntron	CAGGTAACCATTCCCAGCCCTAC	ACACAGTCTGTGGGGAAAACTG
	PISD	TTAGCCCATCGGATGGAAGGATC	AGCTGGTTCTTGAAGGAGTCACAC
	PISD-Intron	GACCTGCCCTTCCCACCAGGTG	CGACGCGGCTGTGGAGTAGGAG
	NAGS	GGTGAGCACAAAAGAACGGCAG	GTTGACCAGGTCCACTAGACGG
	NAGS--Intron	CTTTAGCAACAAGGGTGAGGGC	GACCCTGGAGGAGGATGGGG
qPCR	SNRPNP200	CCAAGCTGACCGTTCTCTCAT	GCCTTGTCTCCCATACGGG
	PRP8	TGACAAAAGGGTTTACTTGGGTG	CTCATTGACGAAGGAAATGGCT
	EFTUD2	GAGGTGGAGACCATAGTTCAAGA	TTCCGGGTGAGTCTGTTCAAT
	ACTB	CATGTACGTTGCTATCCAGGC	CTCCTTAATGTCACGCACGAT
	U4 snRNA	TTTGCGCAGTGGCAGTATCGTA	CGTAGAGACTGTCAAAAATTGCCAGT
	U5 snRNA	ATACTCTGGTTTCTCTTCAGATCGCA	CTTGCCAAAGCAAGGCCTCAAAAA
	U6 snRNA	TGCTCGCTTCGGCAGCACATATA	AAAATATGGAACGCTTCACGAATTTGC
	USP39	GGTTTGAAGTCTCACGCCTAC	GGCAGTAAAACTTGAGGGTGT

## Sheet: Table S8
Supplementary Table S8. Antibodies used in this study.
Antibody	Supplier	Catalog number
WB (also for IP and IHC): anti-SNRNP200	Abcam	Cat#ab176715
WB: anti-PRPF8	Abcam	Cat#ab190347
WB: anti-EFTUD2	Abcam	Cat#ab188327
WB: anti-SNRPC	Abcam	Cat#ab192028, RRID: AB_2916311
WB: anti-SNRPA	Abcam	Cat#ab166890
WB: anti-SNRP70	Abcam	Cat#ab83306, RRID: AB_10673827
WB: anti-U2AF1	Abcam	Cat#ab172614
WB: anti-U2AF2	Abcam	Cat#ab197031
WB: anti-SNRPA1	Abcam	Cat#ab128937, RRID: AB_11139816
WB: anti-LSM4	Abcam	Cat#ab153959
WB: anti-PRPF31	Abcam	Cat#ab188577
WB: anti-SmB	Abcam	Cat#ab155026
WB: anti-PHF5A	Proteintech	Cat#15554-1-AP, RRID: AB_2165365
WB: anti-β-Actin	Cell Signaling Technology	Cat#4970, RRID: AB_2223172
WB: anti-Cas9	Cell Signaling Technology	Cat#14697, RRID: AB_2750916
WB (also for IP): anti-Myc-Tag	Cell Signaling Technology	Cat#2276,RRID: AB_331783
WB (also for IP): anti-Myc-Tag	Cell Signaling Technology	Cat#2278, RRID: AB_490778
WB (also for IP): anti-FLAG	Cell Signaling Technology	Cat#14793, RRID: AB_2572291
WB (also for IP): anti-HA	Abcam	Cat#ab9110, RRID: AB_307019
WB: anti-RNF123	Thermo Fisher Scientific	Cat#PA5-68183
WB: anti-HDAC5	Proteintech	Cat#16166-1-AP, RRID: AB_2116779
WB: anti-PCAF	Abcam	Cat#ab176316
WB: anti-acetyl Lysine	Abcam	Cat#ab190479
WB: anti-ALDOA	Abcam	Cat#ab252953
WB: anti-GSS	Abcam	Cat#ab124811, RRID: AB_10973222
WB: anti-GAPDH	Cell Signaling Technology	Cat#5174, RRID: AB_10622025
WB: anti-mouse IgG, HRP-linked	Cell Signaling Technology	Cat#7076, RRID: AB_330924
WB: anti-rabbit IgG, HRP-linked	Cell Signaling Technology	Cat#7074, RRID: AB_2099233
mIHC: anti-FOXP3	Servicebio	Cat#GB112325, RRID:AB_2922969
mIHC: anti-CD4	Servicebio	Cat#GB15064
mIHC: anti-PD-1	Cell Signaling Technology	Cat#84651, RRID: AB_2800041
mIHC: anti-CD8a	Cell Signaling Technology	Cat#98941,RRID: AB_2756376
